# Supplementary material for: The impact of frequently neglected model violations on bacterial recombination rate estimation: a case study in Mycobacterium canettii and Mycobacterium tuberculosis
Source: G3 (Bethesda). 2022 Mar 7;12(5):jkac055. doi: 10.1093/g3journal/jkac055 (PMC9073693; doi:10.1093/g3journal/jkac055)
Supplement: jkac055_Supplementary_Table_1 [file jkac055_supplementary_table_1.xlsx]

## Sheet: Sheet1
# Supplementary Table 1
# Metadata and SRA/ENA accession numbers for MCAN and MTBC empirical datasets
Accession	BioProject ID	Category	Publication
ERR266106	PRJEB1842	MCAN	Fabre et al. 2010; Blouin et al. 2012; Blouin et al. 2014
ERR266107	PRJEB1842	MCAN	Fabre et al. 2010; Blouin et al. 2012; Blouin et al. 2014
ERR266108	PRJEB1842	MCAN	Fabre et al. 2010; Blouin et al. 2012; Blouin et al. 2014
ERR266109	PRJEB1842	MCAN	Blouin et al. 2012; Blouin et al. 2014
ERR266110	PRJEB1842	MCAN	Blouin et al. 2012; Blouin et al. 2014
ERR266120	PRJEB1842	MCAN	Blouin et al. 2012; Blouin et al. 2014
ERR266121	PRJEB1842	MCAN	Blouin et al. 2012; Blouin et al. 2014
ERR266122	PRJEB1842	MCAN	Blouin et al. 2012; Blouin et al. 2014
ERR266123	PRJEB1842	MCAN	Blouin et al. 2012; Blouin et al. 2014
ERR266124	PRJEB1842	MCAN	Blouin et al. 2012; Blouin et al. 2014
ERR266125	PRJEB1842	MCAN	Blouin et al. 2012; Blouin et al. 2014
ERR266126	PRJEB1842	MCAN	Blouin et al. 2012; Blouin et al. 2014
ERR313113	PRJEB1842	MCAN	Blouin et al. 2012; Blouin et al. 2014
ERR313114	PRJEB1842	MCAN	Blouin et al. 2012; Blouin et al. 2014
ERR313115	PRJEB1842	MCAN	Blouin et al. 2012; Blouin et al. 2014
ERR313116	PRJEB1842	MCAN	Blouin et al. 2012; Blouin et al. 2014
ERR313117	PRJEB1842	MCAN	Blouin et al. 2012; Blouin et al. 2014
SRR6650709	PRJEB1842	MCAN	Shea et al. 2017
ERR027294	PRJEB2091	MTBC	Orgeur et al. 2021
ERR159958	PRJEB3124	MTBC	Comas et al. 2015
ERR159959	PRJEB3124	MTBC	Comas et al. 2015
ERR234113	PRJEB3223	MTBC	Comas et al. 2013
ERR234141	PRJEB3223	MTBC	Comas et al. 2013
ERR234151	PRJEB3223	MTBC	Comas et al. 2013
ERR234160	PRJEB3223	MTBC	Comas et al. 2013
ERR234166	PRJEB3223	MTBC	Comas et al. 2013
ERR234172	PRJEB3223	MTBC	Comas et al. 2013
ERR234195	PRJEB3223	MTBC	Comas et al. 2013
ERR234207	PRJEB3223	MTBC	Comas et al. 2013
ERR234211	PRJEB3223	MTBC	Comas et al. 2013
ERR234212	PRJEB3223	MTBC	Comas et al. 2013
ERR234240	PRJEB3223	MTBC	Comas et al. 2013
ERR234261	PRJEB3223	MTBC	Comas et al. 2013
