# Supplementary material for: The impact of frequently neglected model violations on bacterial recombination rate estimation: a case study in Mycobacterium canettii and Mycobacterium tuberculosis
Source: G3 (Bethesda). 2022 Mar 7;12(5):jkac055. doi: 10.1093/g3journal/jkac055 (PMC9073693; doi:10.1093/g3journal/jkac055)
Supplement: jkac055_Supplementary_Table_2 [file jkac055_supplementary_table_2.xlsx]

## Sheet: Sheet1
# Supplementary Table 2
# Sites excluded from MCAN SNP-calling (GFF file)
NC_015848.1	Protein Homology	CDS	101071	101334	.	-	0	ID=cds-WP_014000030.1;Parent=gene-MCAN_RS20865;Dbxref=Genbank:WP_014000030.1;Name=WP_014000030.1;gbkey=CDS;inference=COORDINATES: similar to AA sequence:RefSeq:WP_014000030.1;locus_tag=MCAN_RS20865;product=transposase;protein_id=WP_014000030.1;transl_table=11
NC_015848.1	Protein Homology	CDS	1025295	1026566	.	-	0	ID=cds-WP_014000496.1;Parent=gene-MCAN_RS04785;Dbxref=Genbank:WP_014000496.1;Name=WP_014000496.1;gbkey=CDS;inference=COORDINATES: similar to AA sequence:RefSeq:YP_177765.1;locus_tag=MCAN_RS04785;product=PPE family protein;protein_id=WP_014000496.1;transl_table=11
NC_015848.1	Protein Homology	CDS	1026581	1026880	.	-	0	ID=cds-WP_003404748.1;Parent=gene-MCAN_RS04790;Dbxref=Genbank:WP_003404748.1;Name=WP_003404748.1;gbkey=CDS;inference=COORDINATES: similar to AA sequence:RefSeq:YP_177766.1;locus_tag=MCAN_RS04790;product=PE family protein;protein_id=WP_003404748.1;transl_table=11
NC_015848.1	Protein Homology	CDS	1030734	1032053	.	-	0	ID=cds-WP_014000499.1;Parent=gene-MCAN_RS04820;Dbxref=Genbank:WP_014000499.1;Name=WP_014000499.1;gbkey=CDS;inference=COORDINATES: similar to AA sequence:RefSeq:NP_215435.1;locus_tag=MCAN_RS04820;product=IS256-like element IS1554 family transposase;protein_id=WP_014000499.1;transl_table=11
NC_015848.1	Protein Homology	CDS	1032343	1032924	.	+	0	ID=cds-WP_014000500.1;Parent=gene-MCAN_RS04825;Dbxref=Genbank:WP_014000500.1;Name=WP_014000500.1;gbkey=CDS;inference=COORDINATES: similar to AA sequence:RefSeq:NP_215436.1;locus_tag=MCAN_RS04825;product=IS607-like element IS1535 family transposase;protein_id=WP_014000500.1;transl_table=11
NC_015848.1	Protein Homology	CDS	1032924	1034576	.	+	0	ID=cds-WP_003404761.1;Parent=gene-MCAN_RS04830;Dbxref=Genbank:WP_003404761.1;Name=WP_003404761.1;gbkey=CDS;inference=COORDINATES: similar to AA sequence:RefSeq:NP_215437.1;locus_tag=MCAN_RS04830;product=transposase;protein_id=WP_003404761.1;transl_table=11
NC_015848.1	Protein Homology	CDS	1061163	1062575	.	+	0	ID=cds-WP_014000512.1;Parent=gene-MCAN_RS04950;Dbxref=Genbank:WP_014000512.1;Name=WP_014000512.1;gbkey=CDS;inference=COORDINATES: similar to AA sequence:RefSeq:WP_020726468.1;locus_tag=MCAN_RS04950;product=PE family protein;protein_id=WP_014000512.1;transl_table=11
NC_015848.1	Protein Homology	CDS	1064320	1065247	.	+	0	ID=cds-MCAN_RS21095;Parent=gene-MCAN_RS21095;Note=frameshifted;gbkey=CDS;inference=COORDINATES: similar to AA sequence:RefSeq:WP_076612358.1;locus_tag=MCAN_RS21095;product=IS5 family transposase;pseudo=true;transl_table=11
NC_015848.1	Protein Homology	CDS	108887	110278	.	+	0	ID=cds-WP_014000037.1;Parent=gene-MCAN_RS00540;Dbxref=Genbank:WP_014000037.1;Name=WP_014000037.1;gbkey=CDS;inference=COORDINATES: similar to AA sequence:RefSeq:YP_177690.1;locus_tag=MCAN_RS00540;product=PPE family protein;protein_id=WP_014000037.1;transl_table=11
NC_015848.1	Protein Homology	CDS	1169734	1171173	.	-	0	ID=cds-MCAN_RS21145;Parent=gene-MCAN_RS21145;Note=internal stop;gbkey=CDS;inference=COORDINATES: similar to AA sequence:RefSeq:WP_076612244.1;locus_tag=MCAN_RS21145;product=ISNCY family transposase;pseudo=true;transl_table=11
NC_015848.1	Protein Homology	CDS	1172112	1173287	.	-	0	ID=cds-WP_014000565.1;Parent=gene-MCAN_RS05480;Dbxref=Genbank:WP_014000565.1;Name=WP_014000565.1;gbkey=CDS;inference=COORDINATES: similar to AA sequence:RefSeq:YP_177778.1;locus_tag=MCAN_RS05480;product=PPE family protein;protein_id=WP_014000565.1;transl_table=11
NC_015848.1	Protein Homology	CDS	1175166	1175459	.	+	0	ID=cds-WP_041180042.1;Parent=gene-MCAN_RS05495;Dbxref=Genbank:WP_041180042.1;Name=WP_041180042.1;gbkey=CDS;inference=COORDINATES: similar to AA sequence:RefSeq:WP_016828249.1;locus_tag=MCAN_RS05495;product=transposase;protein_id=WP_041180042.1;transl_table=11
NC_015848.1	Protein Homology	CDS	1175339	1176375	.	+	0	ID=cds-MCAN_RS05500;Parent=gene-MCAN_RS05500;Note=frameshifted;gbkey=CDS;inference=COORDINATES: similar to AA sequence:RefSeq:WP_014001581.1;locus_tag=MCAN_RS05500;product=IS3 family transposase;pseudo=true;transl_table=11
NC_015848.1	Protein Homology	CDS	1179884	1180002	.	+	0	ID=cds-MCAN_RS22325;Parent=gene-MCAN_RS22325;Note=frameshifted%3B internal stop%3B incomplete%3B partial in the middle of a contig%3B missing N-terminus;gbkey=CDS;inference=COORDINATES: similar to AA sequence:RefSeq:WP_003903296.1;locus_tag=MCAN_RS22325;partial=true;product=integrase;pseudo=true;start_range=.,1179884;transl_table=11
NC_015848.1	Protein Homology	CDS	1180014	1180502	.	+	0	ID=cds-WP_145974165.1;Parent=gene-MCAN_RS22330;Dbxref=Genbank:WP_145974165.1;Name=WP_145974165.1;gbkey=CDS;inference=COORDINATES: similar to AA sequence:RefSeq:WP_015289533.1;locus_tag=MCAN_RS22330;product=tyrosine-type recombinase/integrase;protein_id=WP_145974165.1;transl_table=11
NC_015848.1	Protein Homology	CDS	1180647	1181765	.	-	0	ID=cds-WP_014000570.1;Parent=gene-MCAN_RS05535;Dbxref=Genbank:WP_014000570.1;Name=WP_014000570.1;gbkey=CDS;inference=COORDINATES: similar to AA sequence:RefSeq:WP_005084217.1;locus_tag=MCAN_RS05535;product=site-specific integrase;protein_id=WP_014000570.1;transl_table=11
NC_015848.1	Protein Homology	CDS	1187144	1188475	.	+	0	ID=cds-WP_014000576.1;Parent=gene-MCAN_RS05580;Dbxref=Genbank:WP_014000576.1;Name=WP_014000576.1;gbkey=CDS;inference=COORDINATES: similar to AA sequence:RefSeq:WP_014001853.1;locus_tag=MCAN_RS05580;product=phage portal protein;protein_id=WP_014000576.1;transl_table=11
NC_015848.1	Protein Homology	CDS	1189863	1190978	.	+	0	ID=cds-WP_014000579.1;Parent=gene-MCAN_RS05595;Dbxref=Genbank:WP_014000579.1;Name=WP_014000579.1;gbkey=CDS;inference=COORDINATES: similar to AA sequence:RefSeq:WP_015288428.1;locus_tag=MCAN_RS05595;product=phage major capsid protein;protein_id=WP_014000579.1;transl_table=11
NC_015848.1	Protein Homology	CDS	1202733	1204754	.	-	0	ID=cds-WP_014000591.1;Parent=gene-MCAN_RS05670;Dbxref=Genbank:WP_014000591.1;Name=WP_014000591.1;gbkey=CDS;inference=COORDINATES: similar to AA sequence:RefSeq:YP_177780.1;locus_tag=MCAN_RS05670;product=PE family protein;protein_id=WP_014000591.1;transl_table=11
NC_015848.1	Protein Homology	CDS	1205087	1207390	.	-	0	ID=cds-WP_014000592.1;Parent=gene-MCAN_RS05675;Dbxref=Genbank:WP_014000592.1;Name=WP_014000592.1;gbkey=CDS;inference=COORDINATES: similar to AA sequence:RefSeq:YP_009358431.1;locus_tag=MCAN_RS05675;product=PE family protein;protein_id=WP_014000592.1;transl_table=11
NC_015848.1	Protein Homology	CDS	1220509	1221843	.	-	0	ID=cds-WP_014000151.1-2;Parent=gene-MCAN_RS05735;Dbxref=Genbank:WP_014000151.1;Name=WP_014000151.1;gbkey=CDS;inference=COORDINATES: similar to AA sequence:RefSeq:NP_215829.1;locus_tag=MCAN_RS05735;product=ISL3-like element IS1557 family transposase;protein_id=WP_014000151.1;transl_table=11
NC_015848.1	Protein Homology	CDS	1228256	1230733	.	+	0	ID=cds-WP_014000600.1;Parent=gene-MCAN_RS05775;Dbxref=Genbank:WP_014000600.1;Name=WP_014000600.1;gbkey=CDS;inference=COORDINATES: similar to AA sequence:RefSeq:YP_009358450.1;locus_tag=MCAN_RS05775;product=PE family protein;protein_id=WP_014000600.1;transl_table=11
NC_015848.1	Protein Homology	CDS	1231383	1231817	.	+	0	ID=cds-WP_003900271.1;Parent=gene-MCAN_RS05785;Dbxref=Genbank:WP_003900271.1;Name=WP_003900271.1;gbkey=CDS;inference=COORDINATES: similar to AA sequence:RefSeq:YP_177784.1;locus_tag=MCAN_RS05785;product=PE family protein;protein_id=WP_003900271.1;transl_table=11
NC_015848.1	Protein Homology	CDS	1233339	1235909	.	+	0	ID=cds-WP_014000602.1;Parent=gene-MCAN_RS05810;Dbxref=Genbank:WP_014000602.1;Name=WP_014000602.1;gbkey=CDS;inference=COORDINATES: similar to AA sequence:RefSeq:YP_177786.1;locus_tag=MCAN_RS05810;product=PE family protein;protein_id=WP_014000602.1;transl_table=11
NC_015848.1	Protein Homology	CDS	1247785	1248653	.	-	2	ID=cds-WP_085979536.1;Parent=gene-MCAN_RS05870;Dbxref=Genbank:WP_085979536.1;Name=WP_085979536.1;Note=programmed frameshift;exception=ribosomal slippage;gbkey=CDS;inference=COORDINATES: similar to AA sequence:RefSeq:WP_076611153.1;locus_tag=MCAN_RS05870;product=IS3 family transposase;protein_id=WP_085979536.1;transl_table=11
NC_015848.1	Protein Homology	CDS	1248653	1248917	.	-	0	ID=cds-WP_085979536.1;Parent=gene-MCAN_RS05870;Dbxref=Genbank:WP_085979536.1;Name=WP_085979536.1;Note=programmed frameshift;exception=ribosomal slippage;gbkey=CDS;inference=COORDINATES: similar to AA sequence:RefSeq:WP_076611153.1;locus_tag=MCAN_RS05870;product=IS3 family transposase;protein_id=WP_085979536.1;transl_table=11
NC_015848.1	Protein Homology	CDS	1279981	1281837	.	-	0	ID=cds-WP_014000624.1;Parent=gene-MCAN_RS06045;Dbxref=Genbank:WP_014000624.1;Name=WP_014000624.1;gbkey=CDS;inference=COORDINATES: similar to AA sequence:RefSeq:YP_177790.1;locus_tag=MCAN_RS06045;product=PPE family protein;protein_id=WP_014000624.1;transl_table=11
NC_015848.1	Protein Homology	CDS	1282060	1283895	.	-	0	ID=cds-WP_014000625.1;Parent=gene-MCAN_RS06050;Dbxref=Genbank:WP_014000625.1;Name=WP_014000625.1;gbkey=CDS;inference=COORDINATES: similar to AA sequence:RefSeq:YP_177790.1;locus_tag=MCAN_RS06050;product=PPE family protein;protein_id=WP_014000625.1;transl_table=11
NC_015848.1	Protein Homology	CDS	1297947	1298873	.	+	0	ID=cds-WP_014000635.1;Parent=gene-MCAN_RS21210;Dbxref=Genbank:WP_014000635.1;Name=WP_014000635.1;gbkey=CDS;inference=COORDINATES: similar to AA sequence:RefSeq:WP_076612358.1;locus_tag=MCAN_RS21210;product=IS5 family transposase;protein_id=WP_014000635.1;transl_table=11
NC_015848.1	Protein Homology	CDS	1318879	1319919	.	-	0	ID=cds-WP_003898751.1;Parent=gene-MCAN_RS06235;Dbxref=Genbank:WP_003898751.1;Name=WP_003898751.1;gbkey=CDS;inference=COORDINATES: similar to AA sequence:RefSeq:YP_177791.1;locus_tag=MCAN_RS06235;product=PPE family protein PPE17;protein_id=WP_003898751.1;transl_table=11
NC_015848.1	Protein Homology	CDS	1319937	1320239	.	-	0	ID=cds-WP_003898752.1;Parent=gene-MCAN_RS06240;Dbxref=Genbank:WP_003898752.1;Name=WP_003898752.1;gbkey=CDS;inference=COORDINATES: similar to AA sequence:RefSeq:YP_177792.1;locus_tag=MCAN_RS06240;product=PE family protein;protein_id=WP_003898752.1;transl_table=11
NC_015848.1	Protein Homology	CDS	1321870	1322796	.	-	0	ID=cds-WP_003898753.1;Parent=gene-MCAN_RS06255;Dbxref=Genbank:WP_003898753.1;Name=WP_003898753.1;gbkey=CDS;inference=COORDINATES: similar to AA sequence:RefSeq:YP_177793.1;locus_tag=MCAN_RS06255;product=PE family protein;protein_id=WP_003898753.1;transl_table=11
NC_015848.1	Protein Homology	CDS	134946	136436	.	+	0	ID=cds-WP_003909149.1;Parent=gene-MCAN_RS00605;Dbxref=Genbank:WP_003909149.1;Name=WP_003909149.1;gbkey=CDS;inference=COORDINATES: similar to AA sequence:RefSeq:YP_009357443.1;locus_tag=MCAN_RS00605;product=PE family protein;protein_id=WP_003909149.1;transl_table=11
NC_015848.1	Protein Homology	CDS	1359059	1359358	.	+	0	ID=cds-WP_003406222.1;Parent=gene-MCAN_RS06365;Dbxref=Genbank:WP_003406222.1;Name=WP_003406222.1;gbkey=CDS;inference=COORDINATES: similar to AA sequence:RefSeq:YP_177794.1;locus_tag=MCAN_RS06365;product=PE family protein;protein_id=WP_003406222.1;transl_table=11
NC_015848.1	Protein Homology	CDS	1359405	1360580	.	+	0	ID=cds-WP_014000659.1;Parent=gene-MCAN_RS06370;Dbxref=Genbank:WP_014000659.1;Name=WP_014000659.1;gbkey=CDS;inference=COORDINATES: similar to AA sequence:RefSeq:YP_177795.1;locus_tag=MCAN_RS06370;product=PPE family protein;protein_id=WP_014000659.1;transl_table=11
NC_015848.1	Protein Homology	CDS	1361414	1362661	.	-	0	ID=cds-WP_003904572.1;Parent=gene-MCAN_RS06385;Dbxref=Genbank:WP_003904572.1;Name=WP_003904572.1;gbkey=CDS;inference=COORDINATES: similar to AA sequence:RefSeq:NP_215715.1;locus_tag=MCAN_RS06385;product=IS256-like element IS1081 family transposase;protein_id=WP_003904572.1;transl_table=11
NC_015848.1	Protein Homology	CDS	1377383	1377715	.	-	0	ID=cds-WP_003406250.1;Parent=gene-MCAN_RS06465;Dbxref=Genbank:WP_003406250.1;Name=WP_003406250.1;gbkey=CDS;inference=COORDINATES: similar to AA sequence:RefSeq:YP_177797.1;locus_tag=MCAN_RS06465;product=PE family protein;protein_id=WP_003406250.1;transl_table=11
NC_015848.1	Protein Homology	CDS	1405081	1406769	.	-	0	ID=cds-WP_014000676.1;Parent=gene-MCAN_RS06610;Dbxref=Genbank:WP_014000676.1;Name=WP_014000676.1;gbkey=CDS;inference=COORDINATES: similar to AA sequence:RefSeq:YP_177798.1;locus_tag=MCAN_RS06610;product=PE family protein;protein_id=WP_014000676.1;transl_table=11
NC_015848.1	Protein Homology	CDS	1512844	1514664	.	-	0	ID=cds-WP_014000709.1;Parent=gene-MCAN_RS07070;Dbxref=Genbank:WP_014000709.1;Name=WP_014000709.1;gbkey=CDS;inference=COORDINATES: similar to AA sequence:RefSeq:YP_177799.1;locus_tag=MCAN_RS07070;product=PE family protein;protein_id=WP_014000709.1;transl_table=11
NC_015848.1	Protein Homology	CDS	153098	154741	.	+	0	ID=cds-WP_014000051.1;Parent=gene-MCAN_RS00685;Dbxref=Genbank:WP_014000051.1;Name=WP_014000051.1;gbkey=CDS;inference=COORDINATES: similar to AA sequence:RefSeq:YP_009357459.1;locus_tag=MCAN_RS00685;product=PE family protein;protein_id=WP_014000051.1;transl_table=11
NC_015848.1	Protein Homology	CDS	1557142	1558332	.	-	0	ID=cds-WP_014000724.1;Parent=gene-MCAN_RS07260;Dbxref=Genbank:WP_014000724.1;Name=WP_014000724.1;gbkey=CDS;inference=COORDINATES: similar to AA sequence:RefSeq:YP_177801.1;locus_tag=MCAN_RS07260;product=PPE family protein;protein_id=WP_014000724.1;transl_table=11
NC_015848.1	Protein Homology	CDS	1584805	1585113	.	+	0	ID=cds-WP_014000740.1;Parent=gene-MCAN_RS07380;Dbxref=Genbank:WP_014000740.1;Name=WP_014000740.1;gbkey=CDS;inference=COORDINATES: similar to AA sequence:RefSeq:YP_177805.1;locus_tag=MCAN_RS07380;product=PE family protein;protein_id=WP_014000740.1;transl_table=11
NC_015848.1	Protein Homology	CDS	1585110	1586729	.	+	0	ID=cds-WP_014000741.1;Parent=gene-MCAN_RS07385;Dbxref=Genbank:WP_014000741.1;Name=WP_014000741.1;gbkey=CDS;inference=COORDINATES: similar to AA sequence:RefSeq:YP_177806.1;locus_tag=MCAN_RS07385;product=PPE family protein;protein_id=WP_014000741.1;transl_table=11
NC_015848.1	Protein Homology	CDS	1595468	1597108	.	-	0	ID=cds-WP_014000748.1;Parent=gene-MCAN_RS07435;Dbxref=Genbank:WP_014000748.1;Name=WP_014000748.1;gbkey=CDS;inference=COORDINATES: similar to AA sequence:RefSeq:YP_177809.1;locus_tag=MCAN_RS07435;product=PE family protein;protein_id=WP_014000748.1;transl_table=11
NC_015848.1	Protein Homology	CDS	1641277	1642752	.	-	0	ID=cds-WP_014000768.1;Parent=gene-MCAN_RS07665;Dbxref=Genbank:WP_014000768.1;Name=WP_014000768.1;gbkey=CDS;inference=COORDINATES: similar to AA sequence:RefSeq:YP_177811.1;locus_tag=MCAN_RS07665;product=PE family protein;protein_id=WP_014000768.1;transl_table=11
NC_015848.1	Protein Homology	CDS	1653707	1657933	.	-	0	ID=cds-WP_014000776.1;Parent=gene-MCAN_RS07725;Dbxref=Genbank:WP_014000776.1;Name=WP_014000776.1;gbkey=CDS;inference=COORDINATES: similar to AA sequence:RefSeq:WP_014000776.1;locus_tag=MCAN_RS07725;product=PE family protein;protein_id=WP_014000776.1;transl_table=11
NC_015848.1	Protein Homology	CDS	1659310	1662330	.	-	0	ID=cds-WP_014000777.1;Parent=gene-MCAN_RS07735;Dbxref=Genbank:WP_014000777.1;Name=WP_014000777.1;gbkey=CDS;inference=COORDINATES: similar to AA sequence:RefSeq:WP_015303028.1;locus_tag=MCAN_RS07735;product=PE family protein;protein_id=WP_014000777.1;transl_table=11
NC_015848.1	Protein Homology	CDS	1679777	1680889	.	-	0	ID=cds-WP_014000785.1;Parent=gene-MCAN_RS07815;Dbxref=Genbank:WP_014000785.1;Name=WP_014000785.1;gbkey=CDS;inference=COORDINATES: similar to AA sequence:RefSeq:YP_177814.1;locus_tag=MCAN_RS07815;product=PE family protein;protein_id=WP_014000785.1;transl_table=11
NC_015848.1	Protein Homology	CDS	1783583	1785619	.	-	0	ID=cds-WP_014000818.1;Parent=gene-MCAN_RS08245;Dbxref=Genbank:WP_014000818.1;Name=WP_014000818.1;gbkey=CDS;inference=COORDINATES: similar to AA sequence:RefSeq:YP_177817.1;locus_tag=MCAN_RS08245;product=PPE family protein;protein_id=WP_014000818.1;transl_table=11
NC_015848.1	Protein Homology	CDS	1800016	1801350	.	+	0	ID=cds-WP_014000151.1-3;Parent=gene-MCAN_RS08320;Dbxref=Genbank:WP_014000151.1;Name=WP_014000151.1;gbkey=CDS;inference=COORDINATES: similar to AA sequence:RefSeq:NP_215829.1;locus_tag=MCAN_RS08320;product=ISL3-like element IS1557 family transposase;protein_id=WP_014000151.1;transl_table=11
NC_015848.1	Protein Homology	CDS	181446	182960	.	+	0	ID=cds-WP_014000067.1;Parent=gene-MCAN_RS00820;Dbxref=Genbank:WP_014000067.1;Name=WP_014000067.1;gbkey=CDS;inference=COORDINATES: similar to AA sequence:RefSeq:WP_014000067.1;locus_tag=MCAN_RS00820;product=IS21 family transposase;protein_id=WP_014000067.1;transl_table=11
NC_015848.1	Protein Homology	CDS	1882493	1883425	.	+	0	ID=cds-WP_003900384.1;Parent=gene-MCAN_RS08675;Dbxref=Genbank:WP_003900384.1;Name=WP_003900384.1;gbkey=CDS;inference=COORDINATES: similar to AA sequence:RefSeq:YP_177825.1;locus_tag=MCAN_RS08675;product=PE family protein;protein_id=WP_003900384.1;transl_table=11
NC_015848.1	Protein Homology	CDS	1889076	1892132	.	-	0	ID=cds-WP_014000865.1;Parent=gene-MCAN_RS08700;Dbxref=Genbank:WP_014000865.1;Name=WP_014000865.1;gbkey=CDS;inference=COORDINATES: similar to AA sequence:RefSeq:YP_177826.1;locus_tag=MCAN_RS08700;product=PE family protein;protein_id=WP_014000865.1;transl_table=11
NC_015848.1	Protein Homology	CDS	1922761	1923990	.	-	0	ID=cds-WP_014000877.1;Parent=gene-MCAN_RS08790;Dbxref=Genbank:WP_014000877.1;Name=WP_014000877.1;gbkey=CDS;inference=COORDINATES: similar to AA sequence:RefSeq:YP_009361024.1;locus_tag=MCAN_RS08790;product=IS256-like element IS1553 family transposase;protein_id=WP_014000877.1;transl_table=11
NC_015848.1	Protein Homology	CDS	1955627	1956856	.	+	0	ID=cds-WP_014000877.1-2;Parent=gene-MCAN_RS08960;Dbxref=Genbank:WP_014000877.1;Name=WP_014000877.1;gbkey=CDS;inference=COORDINATES: similar to AA sequence:RefSeq:YP_009361024.1;locus_tag=MCAN_RS08960;product=IS256-like element IS1553 family transposase;protein_id=WP_014000877.1;transl_table=11
NC_015848.1	Protein Homology	CDS	1960984	1962141	.	-	0	ID=cds-WP_014000887.1;Parent=gene-MCAN_RS08980;Dbxref=Genbank:WP_014000887.1;Name=WP_014000887.1;gbkey=CDS;inference=COORDINATES: similar to AA sequence:RefSeq:YP_009359069.1;locus_tag=MCAN_RS08980;product=PPE family protein;protein_id=WP_014000887.1;transl_table=11
NC_015848.1	Protein Homology	CDS	1962181	1963365	.	-	0	ID=cds-WP_014000888.1;Parent=gene-MCAN_RS08985;Dbxref=Genbank:WP_014000888.1;Name=WP_014000888.1;gbkey=CDS;inference=COORDINATES: similar to AA sequence:RefSeq:YP_177828.1;locus_tag=MCAN_RS08985;product=PPE family protein;protein_id=WP_014000888.1;transl_table=11
NC_015848.1	Protein Homology	CDS	2015871	2019797	.	-	0	ID=cds-WP_014000923.1;Parent=gene-MCAN_RS09245;Dbxref=Genbank:WP_014000923.1;Name=WP_014000923.1;gbkey=CDS;inference=COORDINATES: similar to AA sequence:RefSeq:WP_016330405.1;locus_tag=MCAN_RS09245;product=PPE family protein;protein_id=WP_014000923.1;transl_table=11
NC_015848.1	Protein Homology	CDS	2022156	2023129	.	-	2	ID=cds-WP_145974172.1;Parent=gene-MCAN_RS09255;Dbxref=Genbank:WP_145974172.1;Name=WP_145974172.1;Note=programmed frameshift;exception=ribosomal slippage;gbkey=CDS;inference=COORDINATES: similar to AA sequence:RefSeq:WP_086558251.1;locus_tag=MCAN_RS09255;product=IS3-like element IS987 family transposase;protein_id=WP_145974172.1;transl_table=11
NC_015848.1	Protein Homology	CDS	2023129	2023417	.	-	0	ID=cds-WP_145974172.1;Parent=gene-MCAN_RS09255;Dbxref=Genbank:WP_145974172.1;Name=WP_145974172.1;Note=programmed frameshift;exception=ribosomal slippage;gbkey=CDS;inference=COORDINATES: similar to AA sequence:RefSeq:WP_086558251.1;locus_tag=MCAN_RS09255;product=IS3-like element IS987 family transposase;protein_id=WP_145974172.1;transl_table=11
NC_015848.1	Protein Homology	CDS	2031669	2034413	.	-	0	ID=cds-WP_014000929.1;Parent=gene-MCAN_RS09290;Dbxref=Genbank:WP_014000929.1;Name=WP_014000929.1;gbkey=CDS;inference=COORDINATES: similar to AA sequence:RefSeq:YP_177831.1;locus_tag=MCAN_RS09290;product=PE family protein;protein_id=WP_014000929.1;transl_table=11
NC_015848.1	Protein Homology	CDS	2037780	2038820	.	-	0	ID=cds-WP_145974163.1-2;Parent=gene-MCAN_RS09310;Dbxref=Genbank:WP_145974163.1;Name=WP_145974163.1;gbkey=CDS;inference=COORDINATES: similar to AA sequence:RefSeq:WP_014001581.1;locus_tag=MCAN_RS09310;product=IS3 family transposase;protein_id=WP_145974163.1;transl_table=11
NC_015848.1	Protein Homology	CDS	2038700	2038993	.	-	0	ID=cds-WP_015287736.1-2;Parent=gene-MCAN_RS09315;Dbxref=Genbank:WP_015287736.1;Name=WP_015287736.1;gbkey=CDS;inference=COORDINATES: similar to AA sequence:RefSeq:WP_016828249.1;locus_tag=MCAN_RS09315;product=transposase;protein_id=WP_015287736.1;transl_table=11
NC_015848.1	Protein Homology	CDS	2042073	2042312	.	-	0	ID=cds-WP_077365248.1;Parent=gene-MCAN_RS09335;Dbxref=Genbank:WP_077365248.1;Name=WP_077365248.1;gbkey=CDS;inference=COORDINATES: protein motif:HMM:PF00665.24;locus_tag=MCAN_RS09335;product=DDE-type integrase/transposase/recombinase;protein_id=WP_077365248.1;transl_table=11
NC_015848.1	Protein Homology	CDS	2043545	2045419	.	+	0	ID=cds-WP_003408745.1;Parent=gene-MCAN_RS09350;Dbxref=Genbank:WP_003408745.1;Name=WP_003408745.1;gbkey=CDS;inference=COORDINATES: similar to AA sequence:RefSeq:YP_177832.1;locus_tag=MCAN_RS09350;product=PE family protein;protein_id=WP_003408745.1;transl_table=11
NC_015848.1	Protein Homology	CDS	2082131	2083402	.	+	0	ID=cds-WP_014000953.1;Parent=gene-MCAN_RS09500;Dbxref=Genbank:WP_014000953.1;Name=WP_014000953.1;gbkey=CDS;inference=COORDINATES: similar to AA sequence:RefSeq:YP_177840.1;locus_tag=MCAN_RS09500;product=PPE family protein;protein_id=WP_014000953.1;transl_table=11
NC_015848.1	Protein Homology	CDS	2083514	2084905	.	+	0	ID=cds-WP_014000954.1;Parent=gene-MCAN_RS09505;Dbxref=Genbank:WP_014000954.1;Name=WP_014000954.1;gbkey=CDS;inference=COORDINATES: similar to AA sequence:RefSeq:YP_177841.1;locus_tag=MCAN_RS09505;product=PPE family protein;protein_id=WP_014000954.1;transl_table=11
NC_015848.1	Protein Homology	CDS	2085053	2086972	.	-	0	ID=cds-WP_014000955.1;Parent=gene-MCAN_RS09510;Dbxref=Genbank:WP_014000955.1;Name=WP_014000955.1;gbkey=CDS;inference=COORDINATES: similar to AA sequence:RefSeq:YP_177842.1;locus_tag=MCAN_RS09510;product=PE family protein;protein_id=WP_014000955.1;transl_table=11
NC_015848.1	Protein Homology	CDS	2088202	2088501	.	+	0	ID=cds-WP_003900412.1;Parent=gene-MCAN_RS09525;Dbxref=Genbank:WP_003900412.1;Name=WP_003900412.1;gbkey=CDS;inference=COORDINATES: similar to AA sequence:RefSeq:YP_177843.1;locus_tag=MCAN_RS09525;product=PE family protein;protein_id=WP_003900412.1;transl_table=11
NC_015848.1	Protein Homology	CDS	2088516	2089727	.	+	0	ID=cds-WP_003409179.1;Parent=gene-MCAN_RS09530;Dbxref=Genbank:WP_003409179.1;Name=WP_003409179.1;gbkey=CDS;inference=COORDINATES: similar to AA sequence:RefSeq:YP_009359174.1;locus_tag=MCAN_RS09530;product=PPE family protein;protein_id=WP_003409179.1;transl_table=11
NC_015848.1	Protein Homology	CDS	2090051	2091280	.	+	0	ID=cds-WP_003901258.1;Parent=gene-MCAN_RS09535;Dbxref=Genbank:WP_003901258.1;Name=WP_003901258.1;gbkey=CDS;inference=COORDINATES: similar to AA sequence:RefSeq:YP_009359175.1;locus_tag=MCAN_RS09535;product=PPE family protein;protein_id=WP_003901258.1;transl_table=11
NC_015848.1	Protein Homology	CDS	2091412	2092824	.	+	0	ID=cds-WP_014000957.1;Parent=gene-MCAN_RS09540;Dbxref=Genbank:WP_014000957.1;Name=WP_014000957.1;gbkey=CDS;inference=COORDINATES: similar to AA sequence:RefSeq:WP_003910448.1;locus_tag=MCAN_RS09540;product=PPE family protein;protein_id=WP_014000957.1;transl_table=11
NC_015848.1	Protein Homology	CDS	2126490	2128037	.	-	0	ID=cds-WP_014000971.1;Parent=gene-MCAN_RS09690;Dbxref=Genbank:WP_014000971.1;Name=WP_014000971.1;gbkey=CDS;inference=COORDINATES: similar to AA sequence:RefSeq:YP_177847.1;locus_tag=MCAN_RS09690;product=PE family protein;protein_id=WP_014000971.1;transl_table=11
NC_015848.1	Protein Homology	CDS	2180935	2181240	.	+	0	ID=cds-WP_082226959.1;Parent=gene-MCAN_RS21410;Dbxref=Genbank:WP_082226959.1;Name=WP_082226959.1;gbkey=CDS;inference=COORDINATES: similar to AA sequence:RefSeq:WP_015303269.1;locus_tag=MCAN_RS21410;product=integrase;protein_id=WP_082226959.1;transl_table=11
NC_015848.1	Protein Homology	CDS	2189117	2189521	.	+	0	ID=cds-WP_014001002.1;Parent=gene-MCAN_RS10005;Dbxref=Genbank:WP_014001002.1;Name=WP_014001002.1;gbkey=CDS;inference=COORDINATES: similar to AA sequence:RefSeq:NP_216419.1;locus_tag=MCAN_RS10005;product=phage holin family protein;protein_id=WP_014001002.1;transl_table=11
NC_015848.1	Protein Homology	CDS	2201697	2202809	.	-	0	ID=cds-MCAN_RS10070;Parent=gene-MCAN_RS10070;Note=incomplete%3B partial in the middle of a contig%3B missing N-terminus;end_range=2202809,.;gbkey=CDS;inference=COORDINATES: similar to AA sequence:RefSeq:WP_076612333.1;locus_tag=MCAN_RS10070;partial=true;product=ISL3 family transposase;pseudo=true;transl_table=11
NC_015848.1	Protein Homology	CDS	2202822	2204078	.	-	0	ID=cds-WP_014001439.1;Parent=gene-MCAN_RS10075;Dbxref=Genbank:WP_014001439.1;Name=WP_014001439.1;gbkey=CDS;inference=COORDINATES: similar to AA sequence:RefSeq:WP_015291760.1;locus_tag=MCAN_RS10075;product=IS110 family transposase;protein_id=WP_014001439.1;transl_table=11
NC_015848.1	Protein Homology	CDS	2204334	2204543	.	-	0	ID=cds-MCAN_RS22410;Parent=gene-MCAN_RS22410;Note=incomplete%3B partial in the middle of a contig%3B missing C-terminus;gbkey=CDS;inference=COORDINATES: similar to AA sequence:RefSeq:YP_887999.1;locus_tag=MCAN_RS22410;partial=true;product=ISL3 family transposase;pseudo=true;start_range=.,2204334;transl_table=11
NC_015848.1	Protein Homology	CDS	2211664	2214627	.	-	0	ID=cds-WP_014001009.1;Parent=gene-MCAN_RS10090;Dbxref=Genbank:WP_014001009.1;Name=WP_014001009.1;gbkey=CDS;inference=COORDINATES: similar to AA sequence:RefSeq:YP_177850.1;locus_tag=MCAN_RS10090;product=PPE family protein;protein_id=WP_014001009.1;transl_table=11
NC_015848.1	Protein Homology	CDS	2263729	2264376	.	-	0	ID=cds-WP_003909553.1;Parent=gene-MCAN_RS10400;Dbxref=Genbank:WP_003909553.1;Name=WP_003909553.1;gbkey=CDS;inference=COORDINATES: similar to AA sequence:RefSeq:WP_015290296.1;locus_tag=MCAN_RS10400;product=PE family protein;protein_id=WP_003909553.1;transl_table=11
NC_015848.1	Protein Homology	CDS	2307486	2308397	.	+	0	ID=cds-MCAN_RS10620;Parent=gene-MCAN_RS10620;Note=incomplete%3B partial in the middle of a contig%3B missing C-terminus;end_range=2308397,.;gbkey=CDS;inference=COORDINATES: similar to AA sequence:RefSeq:WP_015302717.1;locus_tag=MCAN_RS10620;partial=true;product=IS21 family transposase;pseudo=true;transl_table=11
NC_015848.1	Protein Homology	CDS	2308399	2309151	.	+	0	ID=cds-WP_041180092.1;Parent=gene-MCAN_RS10625;Dbxref=Genbank:WP_041180092.1;Name=WP_041180092.1;gbkey=CDS;inference=COORDINATES: similar to AA sequence:RefSeq:NP_218155.1;locus_tag=MCAN_RS10625;product=transposase;protein_id=WP_041180092.1;transl_table=11
NC_015848.1	Protein Homology	CDS	2309735	2310198	.	+	0	ID=cds-MCAN_RS10630;Parent=gene-MCAN_RS10630;Note=frameshifted%3B internal stop;gbkey=CDS;inference=COORDINATES: similar to AA sequence:RefSeq:WP_003909559.1;locus_tag=MCAN_RS10630;product=IS110 family transposase;pseudo=true;transl_table=11
NC_015848.1	Protein Homology	CDS	2310254	2310763	.	+	0	ID=cds-WP_145974195.1;Parent=gene-MCAN_RS10635;Dbxref=Genbank:WP_145974195.1;Name=WP_145974195.1;gbkey=CDS;inference=COORDINATES: protein motif:HMM:PF02371.14;locus_tag=MCAN_RS10635;product=transposase;protein_id=WP_145974195.1;transl_table=11
NC_015848.1	Protein Homology	CDS	2312415	2313342	.	-	0	ID=cds-MCAN_RS21475;Parent=gene-MCAN_RS21475;Note=frameshifted;gbkey=CDS;inference=COORDINATES: similar to AA sequence:RefSeq:WP_076612358.1;locus_tag=MCAN_RS21475;product=IS5 family transposase;pseudo=true;transl_table=11
NC_015848.1	Protein Homology	CDS	2318602	2320008	.	-	0	ID=cds-WP_014001075.1;Parent=gene-MCAN_RS10695;Dbxref=Genbank:WP_014001075.1;Name=WP_014001075.1;gbkey=CDS;inference=COORDINATES: similar to AA sequence:RefSeq:WP_011724501.1;locus_tag=MCAN_RS10695;product=IS1380 family transposase;protein_id=WP_014001075.1;transl_table=11
NC_015848.1	Protein Homology	CDS	2391534	2392415	.	-	0	ID=cds-MCAN_RS11010;Parent=gene-MCAN_RS11010;Note=incomplete%3B partial in the middle of a contig%3B missing C-terminus;gbkey=CDS;inference=COORDINATES: similar to AA sequence:RefSeq:WP_016666080.1;locus_tag=MCAN_RS11010;partial=true;product=IS3 family transposase;pseudo=true;start_range=.,2391534;transl_table=11
NC_015848.1	Protein Homology	CDS	2392388	2392681	.	-	0	ID=cds-WP_015287736.1-3;Parent=gene-MCAN_RS11015;Dbxref=Genbank:WP_015287736.1;Name=WP_015287736.1;gbkey=CDS;inference=COORDINATES: similar to AA sequence:RefSeq:WP_016828249.1;locus_tag=MCAN_RS11015;product=transposase;protein_id=WP_015287736.1;transl_table=11
NC_015848.1	Protein Homology	CDS	2397818	2398686	.	-	2	ID=cds-WP_085979541.1;Parent=gene-MCAN_RS11040;Dbxref=Genbank:WP_085979541.1;Name=WP_085979541.1;Note=programmed frameshift;exception=ribosomal slippage;gbkey=CDS;inference=COORDINATES: similar to AA sequence:RefSeq:WP_076611153.1;locus_tag=MCAN_RS11040;product=IS3 family transposase;protein_id=WP_085979541.1;transl_table=11
NC_015848.1	Protein Homology	CDS	2398686	2398950	.	-	0	ID=cds-WP_085979541.1;Parent=gene-MCAN_RS11040;Dbxref=Genbank:WP_085979541.1;Name=WP_085979541.1;Note=programmed frameshift;exception=ribosomal slippage;gbkey=CDS;inference=COORDINATES: similar to AA sequence:RefSeq:WP_076611153.1;locus_tag=MCAN_RS11040;product=IS3 family transposase;protein_id=WP_085979541.1;transl_table=11
NC_015848.1	Protein Homology	CDS	2399404	2400114	.	+	0	ID=cds-WP_015288247.1;Parent=gene-MCAN_RS22430;Dbxref=Genbank:WP_015288247.1;Name=WP_015288247.1;gbkey=CDS;inference=COORDINATES: protein motif:HMM:PF13276.4;locus_tag=MCAN_RS22430;product=IS3 family transposase;protein_id=WP_015288247.1;transl_table=11
NC_015848.1	Protein Homology	CDS	2400136	2400400	.	+	0	ID=cds-WP_085979542.1;Parent=gene-MCAN_RS11065;Dbxref=Genbank:WP_085979542.1;Name=WP_085979542.1;Note=programmed frameshift;exception=ribosomal slippage;gbkey=CDS;inference=COORDINATES: similar to AA sequence:RefSeq:WP_076611153.1;locus_tag=MCAN_RS11065;product=IS3 family transposase;protein_id=WP_085979542.1;transl_table=11
NC_015848.1	Protein Homology	CDS	2400400	2401268	.	+	2	ID=cds-WP_085979542.1;Parent=gene-MCAN_RS11065;Dbxref=Genbank:WP_085979542.1;Name=WP_085979542.1;Note=programmed frameshift;exception=ribosomal slippage;gbkey=CDS;inference=COORDINATES: similar to AA sequence:RefSeq:WP_076611153.1;locus_tag=MCAN_RS11065;product=IS3 family transposase;protein_id=WP_085979542.1;transl_table=11
NC_015848.1	Protein Homology	CDS	2412019	2413488	.	-	0	ID=cds-WP_014001131.1;Parent=gene-MCAN_RS11115;Dbxref=Genbank:WP_014001131.1;Name=WP_014001131.1;gbkey=CDS;inference=COORDINATES: similar to AA sequence:RefSeq:YP_009359465.1;locus_tag=MCAN_RS11115;product=PE family protein;protein_id=WP_014001131.1;transl_table=11
NC_015848.1	Protein Homology	CDS	2421277	2421573	.	+	0	ID=cds-WP_014001136.1;Parent=gene-MCAN_RS11150;Dbxref=Genbank:WP_014001136.1;Name=WP_014001136.1;gbkey=CDS;inference=COORDINATES: similar to AA sequence:RefSeq:YP_177858.1;locus_tag=MCAN_RS11150;product=PE family protein;protein_id=WP_014001136.1;transl_table=11
NC_015848.1	Protein Homology	CDS	2421629	2422360	.	+	0	ID=cds-WP_014001137.1;Parent=gene-MCAN_RS11155;Dbxref=Genbank:WP_014001137.1;Name=WP_014001137.1;gbkey=CDS;inference=COORDINATES: similar to AA sequence:RefSeq:YP_177859.1;locus_tag=MCAN_RS11155;product=PPE family protein;protein_id=WP_014001137.1;transl_table=11
NC_015848.1	Protein Homology	CDS	2434935	2436356	.	+	0	ID=cds-WP_014001143.1;Parent=gene-MCAN_RS11235;Dbxref=Genbank:WP_014001143.1;Name=WP_014001143.1;gbkey=CDS;inference=COORDINATES: similar to AA sequence:RefSeq:YP_177861.1;locus_tag=MCAN_RS11235;product=PPE family protein;protein_id=WP_014001143.1;transl_table=11
NC_015848.1	Protein Homology	CDS	2441067	2442155	.	-	0	ID=cds-WP_145974177.1;Parent=gene-MCAN_RS11250;Dbxref=Genbank:WP_145974177.1;Name=WP_145974177.1;gbkey=CDS;inference=COORDINATES: similar to AA sequence:RefSeq:WP_012054310.1;locus_tag=MCAN_RS11250;product=PE family protein;protein_id=WP_145974177.1;transl_table=11
NC_015848.1	Protein Homology	CDS	2477287	2478867	.	-	0	ID=cds-WP_014001163.1;Parent=gene-MCAN_RS11450;Dbxref=Genbank:WP_014001163.1;Name=WP_014001163.1;gbkey=CDS;inference=COORDINATES: similar to AA sequence:RefSeq:YP_177865.1;locus_tag=MCAN_RS11450;product=PE family protein;protein_id=WP_014001163.1;transl_table=11
NC_015848.1	Protein Homology	CDS	2492110	2492616	.	-	0	ID=cds-WP_145974178.1;Parent=gene-MCAN_RS11515;Dbxref=Genbank:WP_145974178.1;Name=WP_145974178.1;gbkey=CDS;inference=COORDINATES: protein motif:HMM:PF02371.14;locus_tag=MCAN_RS11515;product=transposase;protein_id=WP_145974178.1;transl_table=11
NC_015848.1	Protein Homology	CDS	2582098	2583612	.	+	0	ID=cds-WP_014000067.1-2;Parent=gene-MCAN_RS11940;Dbxref=Genbank:WP_014000067.1;Name=WP_014000067.1;gbkey=CDS;inference=COORDINATES: similar to AA sequence:RefSeq:WP_014000067.1;locus_tag=MCAN_RS11940;product=IS21 family transposase;protein_id=WP_014000067.1;transl_table=11
NC_015848.1	Protein Homology	CDS	2619737	2620248	.	+	0	ID=cds-MCAN_RS22440;Parent=gene-MCAN_RS22440;Note=frameshifted%3B incomplete%3B partial in the middle of a contig%3B missing C-terminus;end_range=2620248,.;gbkey=CDS;inference=COORDINATES: similar to AA sequence:RefSeq:WP_086558251.1;locus_tag=MCAN_RS22440;partial=true;product=IS3-like element IS987 family transposase;pseudo=true;transl_table=11
NC_015848.1	Protein Homology	CDS	2620330	2620594	.	+	0	ID=cds-WP_085979546.1;Parent=gene-MCAN_RS12150;Dbxref=Genbank:WP_085979546.1;Name=WP_085979546.1;Note=programmed frameshift;exception=ribosomal slippage;gbkey=CDS;inference=COORDINATES: similar to AA sequence:RefSeq:WP_076611153.1;locus_tag=MCAN_RS12150;product=IS3 family transposase;protein_id=WP_085979546.1;transl_table=11
NC_015848.1	Protein Homology	CDS	2620594	2621462	.	+	2	ID=cds-WP_085979546.1;Parent=gene-MCAN_RS12150;Dbxref=Genbank:WP_085979546.1;Name=WP_085979546.1;Note=programmed frameshift;exception=ribosomal slippage;gbkey=CDS;inference=COORDINATES: similar to AA sequence:RefSeq:WP_076611153.1;locus_tag=MCAN_RS12150;product=IS3 family transposase;protein_id=WP_085979546.1;transl_table=11
NC_015848.1	Protein Homology	CDS	2621524	2622276	.	+	0	ID=cds-MCAN_RS12155;Parent=gene-MCAN_RS12155;Note=incomplete%3B partial in the middle of a contig%3B missing N-terminus;gbkey=CDS;inference=COORDINATES: similar to AA sequence:RefSeq:WP_086558251.1;locus_tag=MCAN_RS12155;partial=true;product=IS3-like element IS987 family transposase;pseudo=true;start_range=.,2621524;transl_table=11
NC_015848.1	Protein Homology	CDS	2638951	2639406	.	-	0	ID=cds-WP_014001217.1;Parent=gene-MCAN_RS12260;Dbxref=Genbank:WP_014001217.1;Name=WP_014001217.1;gbkey=CDS;inference=COORDINATES: similar to AA sequence:RefSeq:YP_009359680.1;locus_tag=MCAN_RS12260;product=site-specific integrase;protein_id=WP_014001217.1;transl_table=11
NC_015848.1	Protein Homology	CDS	2639423	2639548	.	-	0	ID=cds-WP_080602899.1;Parent=gene-MCAN_RS21585;Dbxref=Genbank:WP_080602899.1;Name=WP_080602899.1;gbkey=CDS;inference=COORDINATES: similar to AA sequence:RefSeq:WP_003909645.1;locus_tag=MCAN_RS21585;product=integrase;protein_id=WP_080602899.1;transl_table=11
NC_015848.1	Protein Homology	CDS	2657835	2658983	.	+	0	ID=cds-WP_003411972.1;Parent=gene-MCAN_RS12365;Dbxref=Genbank:WP_003411972.1;Name=WP_003411972.1;gbkey=CDS;inference=COORDINATES: similar to AA sequence:RefSeq:YP_177867.1;locus_tag=MCAN_RS12365;product=PE family protein;protein_id=WP_003411972.1;transl_table=11
NC_015848.1	Protein Homology	CDS	2674771	2676012	.	-	0	ID=cds-WP_014001230.1;Parent=gene-MCAN_RS12430;Dbxref=Genbank:WP_014001230.1;Name=WP_014001230.1;gbkey=CDS;inference=COORDINATES: similar to AA sequence:RefSeq:YP_177869.1;locus_tag=MCAN_RS12430;product=PE family protein;protein_id=WP_014001230.1;transl_table=11
NC_015848.1	Protein Homology	CDS	2690027	2691202	.	-	0	ID=cds-WP_014001235.1;Parent=gene-MCAN_RS12495;Dbxref=Genbank:WP_014001235.1;Name=WP_014001235.1;gbkey=CDS;inference=COORDINATES: similar to AA sequence:RefSeq:WP_012395283.1;locus_tag=MCAN_RS12495;product=PPE family protein;protein_id=WP_014001235.1;transl_table=11
NC_015848.1	Protein Homology	CDS	2692091	2693266	.	-	0	ID=cds-WP_014001235.1-2;Parent=gene-MCAN_RS12510;Dbxref=Genbank:WP_014001235.1;Name=WP_014001235.1;gbkey=CDS;inference=COORDINATES: similar to AA sequence:RefSeq:WP_012395283.1;locus_tag=MCAN_RS12510;product=PPE family protein;protein_id=WP_014001235.1;transl_table=11
NC_015848.1	Protein Homology	CDS	2693696	2695564	.	-	0	ID=cds-WP_015288299.1;Parent=gene-MCAN_RS12515;Dbxref=Genbank:WP_015288299.1;Name=WP_015288299.1;gbkey=CDS;inference=COORDINATES: similar to AA sequence:RefSeq:WP_015290607.1;locus_tag=MCAN_RS12515;product=PPE family protein;protein_id=WP_015288299.1;transl_table=11
NC_015848.1	Protein Homology	CDS	2696301	2698148	.	-	0	ID=cds-WP_003904827.1;Parent=gene-MCAN_RS12530;Dbxref=Genbank:WP_003904827.1;Name=WP_003904827.1;gbkey=CDS;inference=COORDINATES: similar to AA sequence:RefSeq:YP_009359722.1;locus_tag=MCAN_RS12530;product=PPE family protein;protein_id=WP_003904827.1;transl_table=11
NC_015848.1	Protein Homology	CDS	2751408	2752928	.	+	0	ID=cds-WP_014001255.1;Parent=gene-MCAN_RS12740;Dbxref=Genbank:WP_014001255.1;Name=WP_014001255.1;gbkey=CDS;inference=COORDINATES: similar to AA sequence:RefSeq:YP_009359766.1;locus_tag=MCAN_RS12740;product=PE family protein;protein_id=WP_014001255.1;transl_table=11
NC_015848.1	Protein Homology	CDS	2759652	2760986	.	+	0	ID=cds-WP_014000151.1-4;Parent=gene-MCAN_RS12780;Dbxref=Genbank:WP_014000151.1;Name=WP_014000151.1;gbkey=CDS;inference=COORDINATES: similar to AA sequence:RefSeq:NP_215829.1;locus_tag=MCAN_RS12780;product=ISL3-like element IS1557 family transposase;protein_id=WP_014000151.1;transl_table=11
NC_015848.1	Protein Homology	CDS	2766587	2766841	.	+	0	ID=cds-MCAN_RS22170;Parent=gene-MCAN_RS22170;Note=incomplete%3B partial in the middle of a contig%3B missing C-terminus;end_range=2766841,.;gbkey=CDS;inference=COORDINATES: similar to AA sequence:RefSeq:WP_015356512.1;locus_tag=MCAN_RS22170;partial=true;product=PE family protein;pseudo=true;transl_table=11
NC_015848.1	Protein Homology	CDS	2781328	2782431	.	+	0	ID=cds-MCAN_RS21630;Parent=gene-MCAN_RS21630;Note=incomplete%3B partial in the middle of a contig%3B missing C-terminus;end_range=2782431,.;gbkey=CDS;inference=COORDINATES: similar to AA sequence:RefSeq:NP_215829.1;locus_tag=MCAN_RS21630;partial=true;product=ISL3-like element IS1557 family transposase;pseudo=true;transl_table=11
NC_015848.1	Protein Homology	CDS	2782493	2783361	.	-	2	ID=cds-WP_085979548.1;Parent=gene-MCAN_RS12900;Dbxref=Genbank:WP_085979548.1;Name=WP_085979548.1;Note=programmed frameshift;exception=ribosomal slippage;gbkey=CDS;inference=COORDINATES: similar to AA sequence:RefSeq:WP_076611153.1;locus_tag=MCAN_RS12900;product=IS3 family transposase;protein_id=WP_085979548.1;transl_table=11
NC_015848.1	Protein Homology	CDS	2783361	2783625	.	-	0	ID=cds-WP_085979548.1;Parent=gene-MCAN_RS12900;Dbxref=Genbank:WP_085979548.1;Name=WP_085979548.1;Note=programmed frameshift;exception=ribosomal slippage;gbkey=CDS;inference=COORDINATES: similar to AA sequence:RefSeq:WP_076611153.1;locus_tag=MCAN_RS12900;product=IS3 family transposase;protein_id=WP_085979548.1;transl_table=11
NC_015848.1	Protein Homology	CDS	2783707	2783940	.	+	0	ID=cds-MCAN_RS12910;Parent=gene-MCAN_RS12910;Note=incomplete%3B partial in the middle of a contig%3B missing N-terminus;gbkey=CDS;inference=COORDINATES: similar to AA sequence:RefSeq:NP_215829.1;locus_tag=MCAN_RS12910;partial=true;product=transposase;pseudo=true;start_range=.,2783707;transl_table=11
NC_015848.1	Protein Homology	CDS	2784060	2784725	.	-	0	ID=cds-WP_041180281.1;Parent=gene-MCAN_RS12915;Dbxref=Genbank:WP_041180281.1;Name=WP_041180281.1;gbkey=CDS;inference=COORDINATES: protein motif:HMM:PF02371.14;locus_tag=MCAN_RS12915;product=IS110 family transposase;protein_id=WP_041180281.1;transl_table=11
NC_015848.1	Protein Homology	CDS	2784659	2785060	.	-	0	ID=cds-WP_145974181.1;Parent=gene-MCAN_RS22470;Dbxref=Genbank:WP_145974181.1;Name=WP_145974181.1;gbkey=CDS;inference=COORDINATES: protein motif:HMM:PF01548.15;locus_tag=MCAN_RS22470;product=transposase;protein_id=WP_145974181.1;transl_table=11
NC_015848.1	Protein Homology	CDS	2790599	2791183	.	-	0	ID=cds-WP_003412549.1;Parent=gene-MCAN_RS12955;Dbxref=Genbank:WP_003412549.1;Name=WP_003412549.1;gbkey=CDS;inference=COORDINATES: similar to AA sequence:RefSeq:YP_177881.1;locus_tag=MCAN_RS12955;product=PPE family protein;protein_id=WP_003412549.1;transl_table=11
NC_015848.1	Protein Homology	CDS	2791230	2791529	.	-	0	ID=cds-WP_003412551.1;Parent=gene-MCAN_RS12960;Dbxref=Genbank:WP_003412551.1;Name=WP_003412551.1;gbkey=CDS;inference=COORDINATES: similar to AA sequence:RefSeq:YP_177882.1;locus_tag=MCAN_RS12960;product=PE family protein;protein_id=WP_003412551.1;transl_table=11
NC_015848.1	Protein Homology	CDS	2857288	2859078	.	+	0	ID=cds-WP_014001292.1;Parent=gene-MCAN_RS13250;Dbxref=Genbank:WP_014001292.1;Name=WP_014001292.1;gbkey=CDS;inference=COORDINATES: similar to AA sequence:RefSeq:WP_014001292.1;locus_tag=MCAN_RS13250;product=IS1634-like element ISMyca1 family transposase;protein_id=WP_014001292.1;transl_table=11
NC_015848.1	Protein Homology	CDS	2859145	2861229	.	-	0	ID=cds-WP_014001293.1;Parent=gene-MCAN_RS13255;Dbxref=Genbank:WP_014001293.1;Name=WP_014001293.1;gbkey=CDS;inference=COORDINATES: similar to AA sequence:RefSeq:YP_177886.1;locus_tag=MCAN_RS13255;product=PE family protein;protein_id=WP_014001293.1;transl_table=11
NC_015848.1	Protein Homology	CDS	2864938	2865443	.	-	0	ID=cds-MCAN_RS21670;Parent=gene-MCAN_RS21670;Note=frameshifted%3B incomplete%3B partial in the middle of a contig%3B missing C-terminus;gbkey=CDS;inference=COORDINATES: similar to AA sequence:RefSeq:YP_009359862.1;locus_tag=MCAN_RS21670;partial=true;product=PE family protein;pseudo=true;start_range=.,2864938;transl_table=11
NC_015848.1	Protein Homology	CDS	2869315	2874297	.	-	0	ID=cds-WP_014001297.1;Parent=gene-MCAN_RS13280;Dbxref=Genbank:WP_014001297.1;Name=WP_014001297.1;gbkey=CDS;inference=COORDINATES: similar to AA sequence:RefSeq:YP_177887.1;locus_tag=MCAN_RS13280;product=PE family protein;protein_id=WP_014001297.1;transl_table=11
NC_015848.1	Protein Homology	CDS	2897120	2898187	.	+	0	ID=cds-MCAN_RS13410;Parent=gene-MCAN_RS13410;Note=incomplete%3B partial in the middle of a contig%3B missing C-terminus;end_range=2898187,.;gbkey=CDS;inference=COORDINATES: similar to AA sequence:RefSeq:YP_009361024.1;locus_tag=MCAN_RS13410;partial=true;product=IS256-like element IS1553 family transposase;pseudo=true;transl_table=11
NC_015848.1	Protein Homology	CDS	2899350	2900864	.	-	0	ID=cds-WP_014000067.1-3;Parent=gene-MCAN_RS13425;Dbxref=Genbank:WP_014000067.1;Name=WP_014000067.1;gbkey=CDS;inference=COORDINATES: similar to AA sequence:RefSeq:WP_014000067.1;locus_tag=MCAN_RS13425;product=IS21 family transposase;protein_id=WP_014000067.1;transl_table=11
NC_015848.1	Protein Homology	CDS	2901057	2901224	.	+	0	ID=cds-MCAN_RS22480;Parent=gene-MCAN_RS22480;Note=incomplete%3B partial in the middle of a contig%3B missing N-terminus;gbkey=CDS;inference=COORDINATES: similar to AA sequence:RefSeq:NP_218157.1;locus_tag=MCAN_RS22480;partial=true;product=IS256 family transposase;pseudo=true;start_range=.,2901057;transl_table=11
NC_015848.1	Protein Homology	CDS	2991237	2992877	.	+	0	ID=cds-WP_014001344.1;Parent=gene-MCAN_RS13830;Dbxref=Genbank:WP_014001344.1;Name=WP_014001344.1;gbkey=CDS;inference=COORDINATES: similar to AA sequence:RefSeq:YP_177891.1;locus_tag=MCAN_RS13830;product=PE family protein;protein_id=WP_014001344.1;transl_table=11
NC_015848.1	Protein Homology	CDS	3013295	3014816	.	-	0	ID=cds-MCAN_RS13960;Parent=gene-MCAN_RS13960;Note=frameshifted;gbkey=CDS;inference=COORDINATES: similar to AA sequence:RefSeq:YP_177895.1;locus_tag=MCAN_RS13960;product=PE family protein;pseudo=true;transl_table=11
NC_015848.1	Protein Homology	CDS	3023206	3024435	.	+	0	ID=cds-WP_014000877.1-3;Parent=gene-MCAN_RS14025;Dbxref=Genbank:WP_014000877.1;Name=WP_014000877.1;gbkey=CDS;inference=COORDINATES: similar to AA sequence:RefSeq:YP_009361024.1;locus_tag=MCAN_RS14025;product=IS256-like element IS1553 family transposase;protein_id=WP_014000877.1;transl_table=11
NC_015848.1	Protein Homology	CDS	3031343	3033679	.	-	0	ID=cds-WP_014001368.1;Parent=gene-MCAN_RS14070;Dbxref=Genbank:WP_014001368.1;Name=WP_014001368.1;gbkey=CDS;inference=COORDINATES: similar to AA sequence:RefSeq:YP_177896.1;locus_tag=MCAN_RS14070;product=PE family protein;protein_id=WP_014001368.1;transl_table=11
NC_015848.1	Protein Homology	CDS	3041653	3042906	.	+	0	ID=cds-WP_145974197.1;Parent=gene-MCAN_RS14150;Dbxref=Genbank:WP_145974197.1;Name=WP_145974197.1;gbkey=CDS;inference=COORDINATES: similar to AA sequence:RefSeq:WP_011896149.1;locus_tag=MCAN_RS14150;product=IS256 family transposase;protein_id=WP_145974197.1;transl_table=11
NC_015848.1	Protein Homology	CDS	3113144	3114721	.	+	0	ID=cds-WP_014001403.1;Parent=gene-MCAN_RS14525;Dbxref=Genbank:WP_014001403.1;Name=WP_014001403.1;gbkey=CDS;inference=COORDINATES: similar to AA sequence:RefSeq:YP_177902.1;locus_tag=MCAN_RS14525;product=PE family protein;protein_id=WP_014001403.1;transl_table=11
NC_015848.1	Protein Homology	CDS	3132619	3133875	.	+	0	ID=cds-WP_014001439.1-2;Parent=gene-MCAN_RS14635;Dbxref=Genbank:WP_014001439.1;Name=WP_014001439.1;gbkey=CDS;inference=COORDINATES: similar to AA sequence:RefSeq:WP_015291760.1;locus_tag=MCAN_RS14635;product=IS110 family transposase;protein_id=WP_014001439.1;transl_table=11
NC_015848.1	Protein Homology	CDS	3137620	3138804	.	-	0	ID=cds-WP_014001412.1;Parent=gene-MCAN_RS14670;Dbxref=Genbank:WP_014001412.1;Name=WP_014001412.1;gbkey=CDS;inference=COORDINATES: similar to AA sequence:RefSeq:YP_177906.1;locus_tag=MCAN_RS14670;product=PPE family protein;protein_id=WP_014001412.1;transl_table=11
NC_015848.1	Protein Homology	CDS	3140035	3141183	.	-	0	ID=cds-WP_014001413.1;Parent=gene-MCAN_RS14680;Dbxref=Genbank:WP_014001413.1;Name=WP_014001413.1;gbkey=CDS;inference=COORDINATES: similar to AA sequence:RefSeq:YP_009360142.1;locus_tag=MCAN_RS14680;product=PPE family protein;protein_id=WP_014001413.1;transl_table=11
NC_015848.1	Protein Homology	CDS	314636	316306	.	-	0	ID=cds-WP_014000137.1;Parent=gene-MCAN_RS01385;Dbxref=Genbank:WP_014000137.1;Name=WP_014000137.1;gbkey=CDS;inference=COORDINATES: similar to AA sequence:RefSeq:YP_177704.1;locus_tag=MCAN_RS01385;product=PPE family protein;protein_id=WP_014000137.1;transl_table=11
NC_015848.1	Protein Homology	CDS	3178132	3178371	.	-	0	ID=cds-MCAN_RS21775;Parent=gene-MCAN_RS21775;Note=incomplete%3B partial in the middle of a contig%3B missing N-terminus;end_range=3178371,.;gbkey=CDS;inference=COORDINATES: similar to AA sequence:RefSeq:WP_003897998.1;locus_tag=MCAN_RS21775;partial=true;product=transposase;pseudo=true;transl_table=11
NC_015848.1	Protein Homology	CDS	3178384	3179496	.	-	0	ID=cds-MCAN_RS14915;Parent=gene-MCAN_RS14915;Note=incomplete%3B partial in the middle of a contig%3B missing N-terminus;end_range=3179496,.;gbkey=CDS;inference=COORDINATES: similar to AA sequence:RefSeq:WP_076612333.1;locus_tag=MCAN_RS14915;partial=true;product=ISL3 family transposase;pseudo=true;transl_table=11
NC_015848.1	Protein Homology	CDS	3179509	3180765	.	-	0	ID=cds-WP_014001439.1-3;Parent=gene-MCAN_RS14920;Dbxref=Genbank:WP_014001439.1;Name=WP_014001439.1;gbkey=CDS;inference=COORDINATES: similar to AA sequence:RefSeq:WP_015291760.1;locus_tag=MCAN_RS14920;product=IS110 family transposase;protein_id=WP_014001439.1;transl_table=11
NC_015848.1	Protein Homology	CDS	3192818	3193972	.	+	0	ID=cds-WP_014001447.1;Parent=gene-MCAN_RS14975;Dbxref=Genbank:WP_014001447.1;Name=WP_014001447.1;gbkey=CDS;inference=COORDINATES: similar to AA sequence:RefSeq:NP_217323.1;locus_tag=MCAN_RS14975;product=DDE-type integrase/transposase/recombinase;protein_id=WP_014001447.1;transl_table=11
NC_015848.1	Protein Homology	CDS	3220956	3222803	.	+	0	ID=cds-WP_014001462.1;Parent=gene-MCAN_RS15110;Dbxref=Genbank:WP_014001462.1;Name=WP_014001462.1;gbkey=CDS;inference=COORDINATES: similar to AA sequence:RefSeq:YP_009360230.1;locus_tag=MCAN_RS15110;product=PE family protein;protein_id=WP_014001462.1;transl_table=11
NC_015848.1	Protein Homology	CDS	3253137	3254453	.	-	0	ID=cds-WP_145974183.1;Parent=gene-MCAN_RS15285;Dbxref=Genbank:WP_145974183.1;Name=WP_145974183.1;gbkey=CDS;inference=COORDINATES: similar to AA sequence:RefSeq:WP_003918515.1;locus_tag=MCAN_RS15285;product=transposase;protein_id=WP_145974183.1;transl_table=11
NC_015848.1	Protein Homology	CDS	3254453	3255340	.	-	0	ID=cds-WP_014001477.1;Parent=gene-MCAN_RS15290;Dbxref=Genbank:WP_014001477.1;Name=WP_014001477.1;gbkey=CDS;inference=COORDINATES: similar to AA sequence:RefSeq:NP_217402.1;locus_tag=MCAN_RS15290;product=IS607 family transposase;protein_id=WP_014001477.1;transl_table=11
NC_015848.1	Protein Homology	CDS	3259702	3260928	.	-	0	ID=cds-WP_014001479.1;Parent=gene-MCAN_RS21795;Dbxref=Genbank:WP_014001479.1;Name=WP_014001479.1;gbkey=CDS;inference=COORDINATES: protein motif:HMM:PF00823.17;locus_tag=MCAN_RS21795;product=PPE family protein;protein_id=WP_014001479.1;transl_table=11
NC_015848.1	Protein Homology	CDS	33515	33727	.	+	0	ID=cds-WP_003900791.1;Parent=gene-MCAN_RS00175;Dbxref=Genbank:WP_003900791.1;Name=WP_003900791.1;gbkey=CDS;inference=COORDINATES: similar to AA sequence:RefSeq:YP_009357361.1;locus_tag=MCAN_RS00175;product=transposase;protein_id=WP_003900791.1;transl_table=11
NC_015848.1	Protein Homology	CDS	3367346	3368458	.	-	0	ID=cds-MCAN_RS15650;Parent=gene-MCAN_RS15650;Note=incomplete%3B partial in the middle of a contig%3B missing N-terminus;end_range=3368458,.;gbkey=CDS;inference=COORDINATES: similar to AA sequence:RefSeq:WP_076612333.1;locus_tag=MCAN_RS15650;partial=true;product=ISL3 family transposase;pseudo=true;transl_table=11
NC_015848.1	Protein Homology	CDS	3368471	3369727	.	-	0	ID=cds-WP_014001439.1-4;Parent=gene-MCAN_RS15655;Dbxref=Genbank:WP_014001439.1;Name=WP_014001439.1;gbkey=CDS;inference=COORDINATES: similar to AA sequence:RefSeq:WP_015291760.1;locus_tag=MCAN_RS15655;product=IS110 family transposase;protein_id=WP_014001439.1;transl_table=11
NC_015848.1	Protein Homology	CDS	3369983	3370192	.	-	0	ID=cds-MCAN_RS22545;Parent=gene-MCAN_RS22545;Note=incomplete%3B partial in the middle of a contig%3B missing C-terminus;gbkey=CDS;inference=COORDINATES: similar to AA sequence:RefSeq:YP_887999.1;locus_tag=MCAN_RS22545;partial=true;product=ISL3 family transposase;pseudo=true;start_range=.,3369983;transl_table=11
NC_015848.1	Protein Homology	CDS	3372793	3373152	.	+	0	ID=cds-MCAN_RS15680;Parent=gene-MCAN_RS15680;Note=incomplete%3B partial in the middle of a contig%3B missing N-terminus and C-terminus;end_range=3373152,.;gbkey=CDS;inference=COORDINATES: similar to AA sequence:RefSeq:WP_076612244.1;locus_tag=MCAN_RS15680;partial=true;product=transposase;pseudo=true;start_range=.,3372793;transl_table=11
NC_015848.1	Protein Homology	CDS	3393278	3394657	.	-	0	ID=cds-WP_014001512.1;Parent=gene-MCAN_RS15775;Dbxref=Genbank:WP_014001512.1;Name=WP_014001512.1;gbkey=CDS;inference=COORDINATES: similar to AA sequence:RefSeq:NP_217494.1;locus_tag=MCAN_RS15775;product=transposase;protein_id=WP_014001512.1;transl_table=11
NC_015848.1	Protein Homology	CDS	3394657	3395241	.	-	0	ID=cds-WP_003415039.1;Parent=gene-MCAN_RS15780;Dbxref=Genbank:WP_003415039.1;Name=WP_003415039.1;gbkey=CDS;inference=COORDINATES: similar to AA sequence:RefSeq:NP_217308.1;locus_tag=MCAN_RS15780;product=IS607 family transposase;protein_id=WP_003415039.1;transl_table=11
NC_015848.1	Protein Homology	CDS	340212	342395	.	-	0	ID=cds-MCAN_RS01505;Parent=gene-MCAN_RS01505;Note=incomplete%3B partial in the middle of a contig%3B missing C-terminus;gbkey=CDS;inference=COORDINATES: similar to AA sequence:RefSeq:YP_009357614.1;locus_tag=MCAN_RS01505;partial=true;product=PE family protein;pseudo=true;start_range=.,340212;transl_table=11
NC_015848.1	Protein Homology	CDS	342659	345358	.	-	0	ID=cds-WP_014000149.1;Parent=gene-MCAN_RS01510;Dbxref=Genbank:WP_014000149.1;Name=WP_014000149.1;gbkey=CDS;inference=COORDINATES: similar to AA sequence:RefSeq:YP_009357615.1;locus_tag=MCAN_RS01510;product=PE family protein;protein_id=WP_014000149.1;transl_table=11
NC_015848.1	Protein Homology	CDS	3436771	3438075	.	-	0	ID=cds-WP_014001533.1;Parent=gene-MCAN_RS15995;Dbxref=Genbank:WP_014001533.1;Name=WP_014001533.1;gbkey=CDS;inference=COORDINATES: similar to AA sequence:RefSeq:YP_177918.1;locus_tag=MCAN_RS15995;product=PPE family protein;protein_id=WP_014001533.1;transl_table=11
NC_015848.1	Protein Homology	CDS	3438161	3438280	.	-	0	ID=cds-WP_080603732.1;Parent=gene-MCAN_RS21825;Dbxref=Genbank:WP_080603732.1;Name=WP_080603732.1;gbkey=CDS;inference=COORDINATES: similar to AA sequence:RefSeq:WP_003899587.1;locus_tag=MCAN_RS21825;product=PE family protein;protein_id=WP_080603732.1;transl_table=11
NC_015848.1	Protein Homology	CDS	3438688	3440202	.	+	0	ID=cds-WP_014000067.1-4;Parent=gene-MCAN_RS16000;Dbxref=Genbank:WP_014000067.1;Name=WP_014000067.1;gbkey=CDS;inference=COORDINATES: similar to AA sequence:RefSeq:WP_014000067.1;locus_tag=MCAN_RS16000;product=IS21 family transposase;protein_id=WP_014000067.1;transl_table=11
NC_015848.1	Protein Homology	CDS	3442087	3443391	.	-	0	ID=cds-WP_014001536.1;Parent=gene-MCAN_RS16025;Dbxref=Genbank:WP_014001536.1;Name=WP_014001536.1;gbkey=CDS;inference=COORDINATES: similar to AA sequence:RefSeq:YP_009360403.1;locus_tag=MCAN_RS16025;product=PPE family protein;protein_id=WP_014001536.1;transl_table=11
NC_015848.1	Protein Homology	CDS	3443388	3443702	.	-	0	ID=cds-WP_014001537.1;Parent=gene-MCAN_RS16030;Dbxref=Genbank:WP_014001537.1;Name=WP_014001537.1;gbkey=CDS;inference=COORDINATES: similar to AA sequence:RefSeq:YP_177685.1;locus_tag=MCAN_RS16030;product=PE family protein;protein_id=WP_014001537.1;transl_table=11
NC_015848.1	Protein Homology	CDS	345607	348117	.	-	0	ID=cds-WP_014000150.1;Parent=gene-MCAN_RS01515;Dbxref=Genbank:WP_014000150.1;Name=WP_014000150.1;gbkey=CDS;inference=COORDINATES: similar to AA sequence:RefSeq:YP_009357616.1;locus_tag=MCAN_RS01515;product=PE family protein;protein_id=WP_014000150.1;transl_table=11
NC_015848.1	Protein Homology	CDS	348353	349687	.	+	0	ID=cds-WP_014000151.1;Parent=gene-MCAN_RS01520;Dbxref=Genbank:WP_014000151.1;Name=WP_014000151.1;gbkey=CDS;inference=COORDINATES: similar to AA sequence:RefSeq:NP_215829.1;locus_tag=MCAN_RS01520;product=ISL3-like element IS1557 family transposase;protein_id=WP_014000151.1;transl_table=11
NC_015848.1	Protein Homology	CDS	3496992	3497285	.	+	0	ID=cds-WP_015287736.1-4;Parent=gene-MCAN_RS16290;Dbxref=Genbank:WP_015287736.1;Name=WP_015287736.1;gbkey=CDS;inference=COORDINATES: similar to AA sequence:RefSeq:WP_016828249.1;locus_tag=MCAN_RS16290;product=transposase;protein_id=WP_015287736.1;transl_table=11
NC_015848.1	Protein Homology	CDS	3497258	3498139	.	+	0	ID=cds-MCAN_RS16295;Parent=gene-MCAN_RS16295;Note=incomplete%3B partial in the middle of a contig%3B missing C-terminus;end_range=3498139,.;gbkey=CDS;inference=COORDINATES: similar to AA sequence:RefSeq:WP_016666080.1;locus_tag=MCAN_RS16295;partial=true;product=IS3 family transposase;pseudo=true;transl_table=11
NC_015848.1	Protein Homology	CDS	349865	351475	.	+	0	ID=cds-WP_014000152.1;Parent=gene-MCAN_RS01525;Dbxref=Genbank:WP_014000152.1;Name=WP_014000152.1;gbkey=CDS;inference=COORDINATES: similar to AA sequence:RefSeq:YP_009357617.1;locus_tag=MCAN_RS01525;product=PPE family protein;protein_id=WP_014000152.1;transl_table=11
NC_015848.1	Protein Homology	CDS	3530132	3530425	.	+	0	ID=cds-WP_015287736.1-5;Parent=gene-MCAN_RS16435;Dbxref=Genbank:WP_015287736.1;Name=WP_015287736.1;gbkey=CDS;inference=COORDINATES: similar to AA sequence:RefSeq:WP_016828249.1;locus_tag=MCAN_RS16435;product=transposase;protein_id=WP_015287736.1;transl_table=11
NC_015848.1	Protein Homology	CDS	3530398	3531279	.	+	0	ID=cds-MCAN_RS16440;Parent=gene-MCAN_RS16440;Note=incomplete%3B partial in the middle of a contig%3B missing C-terminus;end_range=3531279,.;gbkey=CDS;inference=COORDINATES: similar to AA sequence:RefSeq:WP_016666080.1;locus_tag=MCAN_RS16440;partial=true;product=IS3 family transposase;pseudo=true;transl_table=11
NC_015848.1	Protein Homology	CDS	3541834	3543624	.	-	0	ID=cds-WP_014001292.1-2;Parent=gene-MCAN_RS16505;Dbxref=Genbank:WP_014001292.1;Name=WP_014001292.1;gbkey=CDS;inference=COORDINATES: similar to AA sequence:RefSeq:WP_014001292.1;locus_tag=MCAN_RS16505;product=IS1634-like element ISMyca1 family transposase;protein_id=WP_014001292.1;transl_table=11
NC_015848.1	Protein Homology	CDS	3547300	3547881	.	-	0	ID=cds-WP_041180140.1;Parent=gene-MCAN_RS16540;Dbxref=Genbank:WP_041180140.1;Name=WP_041180140.1;gbkey=CDS;inference=COORDINATES: similar to AA sequence:RefSeq:YP_009360510.1;locus_tag=MCAN_RS16540;product=transposase;protein_id=WP_041180140.1;transl_table=11
NC_015848.1	Protein Homology	CDS	3555034	3556179	.	+	0	ID=cds-WP_014001589.1;Parent=gene-MCAN_RS16575;Dbxref=Genbank:WP_014001589.1;Name=WP_014001589.1;gbkey=CDS;inference=COORDINATES: similar to AA sequence:RefSeq:YP_009360517.1;locus_tag=MCAN_RS16575;product=PPE family protein;protein_id=WP_014001589.1;transl_table=11
NC_015848.1	Protein Homology	CDS	3556680	3556769	.	+	0	ID=cds-MCAN_RS22565;Parent=gene-MCAN_RS22565;Note=incomplete%3B partial in the middle of a contig%3B missing N-terminus;gbkey=CDS;inference=COORDINATES: similar to AA sequence:RefSeq:WP_003900637.1;locus_tag=MCAN_RS22565;partial=true;product=PPE family protein;pseudo=true;start_range=.,3556680;transl_table=11
NC_015848.1	Protein Homology	CDS	3556831	3557973	.	+	0	ID=cds-WP_014001590.1;Parent=gene-MCAN_RS16580;Dbxref=Genbank:WP_014001590.1;Name=WP_014001590.1;gbkey=CDS;inference=COORDINATES: similar to AA sequence:RefSeq:YP_177935.1;locus_tag=MCAN_RS16580;product=PPE family protein;protein_id=WP_014001590.1;transl_table=11
NC_015848.1	Protein Homology	CDS	3565123	3566352	.	-	0	ID=cds-WP_014001593.1;Parent=gene-MCAN_RS16625;Dbxref=Genbank:WP_014001593.1;Name=WP_014001593.1;gbkey=CDS;inference=COORDINATES: similar to AA sequence:RefSeq:YP_009360527.1;locus_tag=MCAN_RS16625;product=PPE family protein;protein_id=WP_014001593.1;transl_table=11
NC_015848.1	Protein Homology	CDS	3582426	3584198	.	-	0	ID=cds-WP_014001599.1;Parent=gene-MCAN_RS16700;Dbxref=Genbank:WP_014001599.1;Name=WP_014001599.1;gbkey=CDS;inference=COORDINATES: similar to AA sequence:RefSeq:YP_177937.1;locus_tag=MCAN_RS16700;product=PPE family protein;protein_id=WP_014001599.1;transl_table=11
NC_015848.1	Protein Homology	CDS	3584467	3586368	.	-	0	ID=cds-WP_015288465.1;Parent=gene-MCAN_RS16705;Dbxref=Genbank:WP_015288465.1;Name=WP_015288465.1;gbkey=CDS;inference=COORDINATES: similar to AA sequence:RefSeq:YP_009360543.1;locus_tag=MCAN_RS16705;product=PPE family protein;protein_id=WP_015288465.1;transl_table=11
NC_015848.1	Protein Homology	CDS	3609878	3610166	.	+	0	ID=cds-WP_145974184.1;Parent=gene-MCAN_RS16850;Dbxref=Genbank:WP_145974184.1;Name=WP_145974184.1;Note=programmed frameshift;exception=ribosomal slippage;gbkey=CDS;inference=COORDINATES: similar to AA sequence:RefSeq:WP_086558251.1;locus_tag=MCAN_RS16850;product=IS3-like element IS987 family transposase;protein_id=WP_145974184.1;transl_table=11
NC_015848.1	Protein Homology	CDS	3610166	3611139	.	+	2	ID=cds-WP_145974184.1;Parent=gene-MCAN_RS16850;Dbxref=Genbank:WP_145974184.1;Name=WP_145974184.1;Note=programmed frameshift;exception=ribosomal slippage;gbkey=CDS;inference=COORDINATES: similar to AA sequence:RefSeq:WP_086558251.1;locus_tag=MCAN_RS16850;product=IS3-like element IS987 family transposase;protein_id=WP_145974184.1;transl_table=11
NC_015848.1	Protein Homology	CDS	3611986	3613020	.	-	0	ID=cds-WP_014001616.1;Parent=gene-MCAN_RS16860;Dbxref=Genbank:WP_014001616.1;Name=WP_014001616.1;gbkey=CDS;inference=COORDINATES: similar to AA sequence:RefSeq:NP_217707.1;locus_tag=MCAN_RS16860;product=IS30 family transposase;protein_id=WP_014001616.1;transl_table=11
NC_015848.1	Protein Homology	CDS	3653594	3654850	.	+	0	ID=cds-WP_014001439.1-5;Parent=gene-MCAN_RS17055;Dbxref=Genbank:WP_014001439.1;Name=WP_014001439.1;gbkey=CDS;inference=COORDINATES: similar to AA sequence:RefSeq:WP_015291760.1;locus_tag=MCAN_RS17055;product=IS110 family transposase;protein_id=WP_014001439.1;transl_table=11
NC_015848.1	Protein Homology	CDS	3670878	3672122	.	-	0	ID=cds-WP_014000200.1-2;Parent=gene-MCAN_RS17140;Dbxref=Genbank:WP_014000200.1;Name=WP_014000200.1;gbkey=CDS;inference=COORDINATES: similar to AA sequence:RefSeq:WP_014000200.1;locus_tag=MCAN_RS17140;product=IS110 family transposase;protein_id=WP_014000200.1;transl_table=11
NC_015848.1	Protein Homology	CDS	3711659	3712122	.	+	0	ID=cds-MCAN_RS17310;Parent=gene-MCAN_RS17310;Note=frameshifted%3B incomplete%3B partial in the middle of a contig%3B missing C-terminus;end_range=3712122,.;gbkey=CDS;inference=COORDINATES: similar to AA sequence:RefSeq:WP_014209058.1;locus_tag=MCAN_RS17310;partial=true;product=IS110 family transposase;pseudo=true;transl_table=11
NC_015848.1	Protein Homology	CDS	3712149	3713117	.	-	0	ID=cds-MCAN_RS21910;Parent=gene-MCAN_RS21910;Note=frameshifted%3B incomplete%3B partial in the middle of a contig%3B missing N-terminus;end_range=3713117,.;gbkey=CDS;inference=COORDINATES: similar to AA sequence:RefSeq:NP_217494.1;locus_tag=MCAN_RS21910;partial=true;product=transposase;pseudo=true;transl_table=11
NC_015848.1	Protein Homology	CDS	371834	373615	.	+	0	ID=cds-WP_014000161.1;Parent=gene-MCAN_RS01610;Dbxref=Genbank:WP_014000161.1;Name=WP_014000161.1;gbkey=CDS;inference=COORDINATES: similar to AA sequence:RefSeq:YP_009357634.1;locus_tag=MCAN_RS01610;product=PE family protein;protein_id=WP_014000161.1;transl_table=11
NC_015848.1	Protein Homology	CDS	373923	383468	.	-	0	ID=cds-WP_014000162.1;Parent=gene-MCAN_RS01615;Dbxref=Genbank:WP_014000162.1;Name=WP_014000162.1;gbkey=CDS;inference=COORDINATES: similar to AA sequence:RefSeq:WP_003913099.1;locus_tag=MCAN_RS01615;product=PPE family protein;protein_id=WP_014000162.1;transl_table=11
NC_015848.1	Protein Homology	CDS	3761426	3762940	.	+	0	ID=cds-WP_014000067.1-5;Parent=gene-MCAN_RS17535;Dbxref=Genbank:WP_014000067.1;Name=WP_014000067.1;gbkey=CDS;inference=COORDINATES: similar to AA sequence:RefSeq:WP_014000067.1;locus_tag=MCAN_RS17535;product=IS21 family transposase;protein_id=WP_014000067.1;transl_table=11
NC_015848.1	Protein Homology	CDS	3777714	3778958	.	-	0	ID=cds-WP_145974199.1;Parent=gene-MCAN_RS22220;Dbxref=Genbank:WP_145974199.1;Name=WP_145974199.1;gbkey=CDS;inference=COORDINATES: similar to AA sequence:RefSeq:WP_015345169.1;locus_tag=MCAN_RS22220;product=IS3 family transposase;protein_id=WP_145974199.1;transl_table=11
NC_015848.1	Protein Homology	CDS	3779057	3779383	.	-	0	ID=cds-WP_003899493.1;Parent=gene-MCAN_RS17650;Dbxref=Genbank:WP_003899493.1;Name=WP_003899493.1;gbkey=CDS;inference=COORDINATES: protein motif:HMM:PF01527.18;locus_tag=MCAN_RS17650;product=transposase;protein_id=WP_003899493.1;transl_table=11
NC_015848.1	Protein Homology	CDS	3779448	3780503	.	+	0	ID=cds-WP_041180154.1;Parent=gene-MCAN_RS17655;Dbxref=Genbank:WP_041180154.1;Name=WP_041180154.1;gbkey=CDS;inference=COORDINATES: similar to AA sequence:RefSeq:WP_086558131.1;locus_tag=MCAN_RS17655;product=IS110 family transposase;protein_id=WP_041180154.1;transl_table=11
NC_015848.1	Protein Homology	CDS	3797064	3804680	.	-	0	ID=cds-WP_014001699.1;Parent=gene-MCAN_RS17735;Dbxref=Genbank:WP_014001699.1;Name=WP_014001699.1;gbkey=CDS;inference=COORDINATES: similar to AA sequence:RefSeq:YP_177960.1;locus_tag=MCAN_RS17735;product=PPE family protein;protein_id=WP_014001699.1;transl_table=11
NC_015848.1	Protein Homology	CDS	3811690	3822897	.	-	0	ID=cds-WP_014001701.1;Parent=gene-MCAN_RS17750;Dbxref=Genbank:WP_014001701.1;Name=WP_014001701.1;gbkey=CDS;inference=COORDINATES: similar to AA sequence:RefSeq:WP_015288520.1;locus_tag=MCAN_RS17750;product=PPE family protein;protein_id=WP_014001701.1;transl_table=11
NC_015848.1	Protein Homology	CDS	3823522	3823968	.	+	0	ID=cds-WP_145974200.1;Parent=gene-MCAN_RS17755;Dbxref=Genbank:WP_145974200.1;Name=WP_145974200.1;gbkey=CDS;inference=COORDINATES: similar to AA sequence:RefSeq:WP_003914539.1;locus_tag=MCAN_RS17755;product=transposase;protein_id=WP_145974200.1;transl_table=11
NC_015848.1	Protein Homology	CDS	3823983	3824063	.	+	0	ID=cds-MCAN_RS22585;Parent=gene-MCAN_RS22585;Note=incomplete%3B partial in the middle of a contig%3B missing C-terminus;end_range=3824063,.;gbkey=CDS;inference=COORDINATES: similar to AA sequence:RefSeq:NP_218362.1;locus_tag=MCAN_RS22585;partial=true;product=IS110 family transposase;pseudo=true;transl_table=11
NC_015848.1	Protein Homology	CDS	3824355	3824822	.	-	0	ID=cds-MCAN_RS22590;Parent=gene-MCAN_RS22590;Note=incomplete%3B partial in the middle of a contig%3B missing C-terminus;gbkey=CDS;inference=COORDINATES: protein motif:HMM:PF01610.15;locus_tag=MCAN_RS22590;partial=true;product=transposase;pseudo=true;start_range=.,3824355;transl_table=11
NC_015848.1	Protein Homology	CDS	3825663	3830726	.	-	0	ID=cds-WP_145974187.1;Parent=gene-MCAN_RS22595;Dbxref=Genbank:WP_145974187.1;Name=WP_145974187.1;gbkey=CDS;inference=COORDINATES: protein motif:HMM:PF01469.16;locus_tag=MCAN_RS22595;product=PPE family protein;protein_id=WP_145974187.1;transl_table=11
NC_015848.1	Protein Homology	CDS	3830621	3833891	.	-	0	ID=cds-MCAN_RS22600;Parent=gene-MCAN_RS22600;Note=frameshifted%3B incomplete%3B partial in the middle of a contig%3B missing N-terminus;end_range=3833891,.;gbkey=CDS;inference=COORDINATES: similar to AA sequence:RefSeq:WP_020699762.1;locus_tag=MCAN_RS22600;partial=true;product=PPE family protein;pseudo=true;transl_table=11
NC_015848.1	Protein Homology	CDS	3833976	3836822	.	-	0	ID=cds-MCAN_RS22605;Parent=gene-MCAN_RS22605;Note=incomplete%3B partial in the middle of a contig%3B missing C-terminus;gbkey=CDS;inference=COORDINATES: similar to AA sequence:RefSeq:YP_009360741.1;locus_tag=MCAN_RS22605;partial=true;product=PPE family protein;pseudo=true;start_range=.,3833976;transl_table=11
NC_015848.1	Protein Homology	CDS	3848279	3850063	.	+	0	ID=cds-WP_014001708.1;Parent=gene-MCAN_RS17855;Dbxref=Genbank:WP_014001708.1;Name=WP_014001708.1;gbkey=CDS;inference=COORDINATES: similar to AA sequence:RefSeq:YP_177965.1;locus_tag=MCAN_RS17855;product=PE family protein;protein_id=WP_014001708.1;transl_table=11
NC_015848.1	Protein Homology	CDS	3857271	3857375	.	+	0	ID=cds-WP_003417895.1;Parent=gene-MCAN_RS21940;Dbxref=Genbank:WP_003417895.1;Name=WP_003417895.1;gbkey=CDS;inference=COORDINATES: similar to AA sequence:RefSeq:WP_003910768.1;locus_tag=MCAN_RS21940;product=PE family protein;protein_id=WP_003417895.1;transl_table=11
NC_015848.1	Protein Homology	CDS	3867392	3868621	.	+	0	ID=cds-WP_014000877.1-4;Parent=gene-MCAN_RS17925;Dbxref=Genbank:WP_014000877.1;Name=WP_014000877.1;gbkey=CDS;inference=COORDINATES: similar to AA sequence:RefSeq:YP_009361024.1;locus_tag=MCAN_RS17925;product=IS256-like element IS1553 family transposase;protein_id=WP_014000877.1;transl_table=11
NC_015848.1	Protein Homology	CDS	3869863	3871197	.	+	0	ID=cds-WP_014000151.1-5;Parent=gene-MCAN_RS17940;Dbxref=Genbank:WP_014000151.1;Name=WP_014000151.1;gbkey=CDS;inference=COORDINATES: similar to AA sequence:RefSeq:NP_215829.1;locus_tag=MCAN_RS17940;product=ISL3-like element IS1557 family transposase;protein_id=WP_014000151.1;transl_table=11
NC_015848.1	Protein Homology	CDS	3951998	3952294	.	+	0	ID=cds-WP_003418781.1;Parent=gene-MCAN_RS18340;Dbxref=Genbank:WP_003418781.1;Name=WP_003418781.1;gbkey=CDS;inference=COORDINATES: similar to AA sequence:RefSeq:YP_177975.1;locus_tag=MCAN_RS18340;product=PE family protein;protein_id=WP_003418781.1;transl_table=11
NC_015848.1	Protein Homology	CDS	3952331	3953512	.	+	0	ID=cds-WP_003909901.1;Parent=gene-MCAN_RS18345;Dbxref=Genbank:WP_003909901.1;Name=WP_003909901.1;gbkey=CDS;inference=COORDINATES: similar to AA sequence:RefSeq:YP_177976.1;locus_tag=MCAN_RS18345;product=PPE family protein;protein_id=WP_003909901.1;transl_table=11
NC_015848.1	Protein Homology	CDS	3984552	3988778	.	+	0	ID=cds-WP_014001777.1;Parent=gene-MCAN_RS18490;Dbxref=Genbank:WP_014001777.1;Name=WP_014001777.1;gbkey=CDS;inference=COORDINATES: similar to AA sequence:RefSeq:YP_009360896.1;locus_tag=MCAN_RS18490;product=PE family protein;protein_id=WP_014001777.1;transl_table=11
NC_015848.1	Protein Homology	CDS	3989069	3994861	.	+	0	ID=cds-WP_014001778.1;Parent=gene-MCAN_RS18495;Dbxref=Genbank:WP_014001778.1;Name=WP_014001778.1;gbkey=CDS;inference=COORDINATES: similar to AA sequence:RefSeq:YP_177979.1;locus_tag=MCAN_RS18495;product=PE family protein;protein_id=WP_014001778.1;transl_table=11
NC_015848.1	Protein Homology	CDS	3997768	4002876	.	+	0	ID=cds-WP_014001781.1;Parent=gene-MCAN_RS18510;Dbxref=Genbank:WP_014001781.1;Name=WP_014001781.1;gbkey=CDS;inference=COORDINATES: similar to AA sequence:RefSeq:YP_009360900.1;locus_tag=MCAN_RS18510;product=PE family protein;protein_id=WP_014001781.1;transl_table=11
NC_015848.1	Protein Homology	CDS	4021526	4022746	.	+	0	ID=cds-WP_003419226.1;Parent=gene-MCAN_RS18605;Dbxref=Genbank:WP_003419226.1;Name=WP_003419226.1;gbkey=CDS;inference=COORDINATES: similar to AA sequence:RefSeq:YP_177984.1;locus_tag=MCAN_RS18605;product=PPE family protein;protein_id=WP_003419226.1;transl_table=11
NC_015848.1	Protein Homology	CDS	4030242	4031681	.	+	0	ID=cds-WP_014001795.1;Parent=gene-MCAN_RS18640;Dbxref=Genbank:WP_014001795.1;Name=WP_014001795.1;gbkey=CDS;inference=COORDINATES: similar to AA sequence:RefSeq:YP_177987.1;locus_tag=MCAN_RS18640;product=PPE family protein;protein_id=WP_014001795.1;transl_table=11
NC_015848.1	Protein Homology	CDS	4050163	4051821	.	+	0	ID=cds-WP_014001803.1;Parent=gene-MCAN_RS18735;Dbxref=Genbank:WP_014001803.1;Name=WP_014001803.1;gbkey=CDS;inference=COORDINATES: similar to AA sequence:RefSeq:YP_177988.1;locus_tag=MCAN_RS18735;product=PPE family protein;protein_id=WP_014001803.1;transl_table=11
NC_015848.1	Protein Homology	CDS	407293	407807	.	-	0	ID=cds-MCAN_RS20895;Parent=gene-MCAN_RS20895;Note=frameshifted;gbkey=CDS;inference=COORDINATES: similar to AA sequence:RefSeq:YP_177717.1;locus_tag=MCAN_RS20895;product=PE family protein;pseudo=true;transl_table=11
NC_015848.1	Protein Homology	CDS	4089520	4090866	.	-	0	ID=cds-WP_003419510.1;Parent=gene-MCAN_RS18935;Dbxref=Genbank:WP_003419510.1;Name=WP_003419510.1;gbkey=CDS;inference=COORDINATES: similar to AA sequence:RefSeq:YP_177994.1;locus_tag=MCAN_RS18935;product=PE family protein;protein_id=WP_003419510.1;transl_table=11
NC_015848.1	Protein Homology	CDS	4106412	4107668	.	+	0	ID=cds-WP_014001439.1-6;Parent=gene-MCAN_RS19020;Dbxref=Genbank:WP_014001439.1;Name=WP_014001439.1;gbkey=CDS;inference=COORDINATES: similar to AA sequence:RefSeq:WP_015291760.1;locus_tag=MCAN_RS19020;product=IS110 family transposase;protein_id=WP_014001439.1;transl_table=11
NC_015848.1	Protein Homology	CDS	4107681	4108793	.	+	0	ID=cds-MCAN_RS19025;Parent=gene-MCAN_RS19025;Note=incomplete%3B partial in the middle of a contig%3B missing N-terminus;gbkey=CDS;inference=COORDINATES: similar to AA sequence:RefSeq:WP_076612333.1;locus_tag=MCAN_RS19025;partial=true;product=ISL3 family transposase;pseudo=true;start_range=.,4107681;transl_table=11
NC_015848.1	Protein Homology	CDS	4116048	4117289	.	-	0	ID=cds-WP_003900723.1;Parent=gene-MCAN_RS19070;Dbxref=Genbank:WP_003900723.1;Name=WP_003900723.1;gbkey=CDS;inference=COORDINATES: similar to AA sequence:RefSeq:YP_177998.1;locus_tag=MCAN_RS19070;product=PPE family protein PPE65;protein_id=WP_003900723.1;transl_table=11
NC_015848.1	Protein Homology	CDS	4117299	4117598	.	-	0	ID=cds-WP_003899605.1;Parent=gene-MCAN_RS19075;Dbxref=Genbank:WP_003899605.1;Name=WP_003899605.1;gbkey=CDS;inference=COORDINATES: similar to AA sequence:RefSeq:YP_177999.1;locus_tag=MCAN_RS19075;product=PE family protein;protein_id=WP_003899605.1;transl_table=11
NC_015848.1	Protein Homology	CDS	4131154	4132389	.	+	0	ID=cds-WP_014001845.1;Parent=gene-MCAN_RS19145;Dbxref=Genbank:WP_014001845.1;Name=WP_014001845.1;gbkey=CDS;inference=COORDINATES: similar to AA sequence:RefSeq:WP_015302717.1;locus_tag=MCAN_RS19145;product=IS21 family transposase;protein_id=WP_014001845.1;transl_table=11
NC_015848.1	Protein Homology	CDS	4132389	4133186	.	+	0	ID=cds-WP_014001846.1;Parent=gene-MCAN_RS19150;Dbxref=Genbank:WP_014001846.1;Name=WP_014001846.1;gbkey=CDS;inference=COORDINATES: similar to AA sequence:RefSeq:NP_218155.1;locus_tag=MCAN_RS19150;product=transposase;protein_id=WP_014001846.1;transl_table=11
NC_015848.1	Protein Homology	CDS	4136035	4137150	.	-	0	ID=cds-WP_014001850.1;Parent=gene-MCAN_RS19180;Dbxref=Genbank:WP_014001850.1;Name=WP_014001850.1;gbkey=CDS;inference=COORDINATES: similar to AA sequence:RefSeq:WP_015288428.1;locus_tag=MCAN_RS19180;product=phage major capsid protein;protein_id=WP_014001850.1;transl_table=11
NC_015848.1	Protein Homology	CDS	4138623	4139957	.	-	0	ID=cds-WP_014001853.1;Parent=gene-MCAN_RS19195;Dbxref=Genbank:WP_014001853.1;Name=WP_014001853.1;gbkey=CDS;inference=COORDINATES: similar to AA sequence:RefSeq:WP_014000576.1;locus_tag=MCAN_RS19195;product=phage portal protein;protein_id=WP_014001853.1;transl_table=11
NC_015848.1	Protein Homology	CDS	4145832	4147058	.	+	0	ID=cds-WP_014001858.1;Parent=gene-MCAN_RS19245;Dbxref=Genbank:WP_014001858.1;Name=WP_014001858.1;gbkey=CDS;inference=COORDINATES: similar to AA sequence:RefSeq:WP_019511794.1;locus_tag=MCAN_RS19245;product=tyrosine-type recombinase/integrase;protein_id=WP_014001858.1;transl_table=11
NC_015848.1	Protein Homology	CDS	4156957	4159460	.	+	0	ID=cds-MCAN_RS20815;Parent=gene-MCAN_RS20815;Note=frameshifted;gbkey=CDS;inference=COORDINATES: similar to AA sequence:RefSeq:WP_015294572.1;locus_tag=MCAN_RS20815;product=PE family protein;pseudo=true;transl_table=11
NC_015848.1	Protein Homology	CDS	4162013	4164418	.	+	0	ID=cds-WP_041180176.1;Parent=gene-MCAN_RS19305;Dbxref=Genbank:WP_041180176.1;Name=WP_041180176.1;gbkey=CDS;inference=COORDINATES: similar to AA sequence:RefSeq:WP_015303976.1;locus_tag=MCAN_RS19305;product=PE family protein;protein_id=WP_041180176.1;transl_table=11
NC_015848.1	Protein Homology	CDS	4180385	4180903	.	+	0	ID=cds-WP_014001876.1;Parent=gene-MCAN_RS19385;Dbxref=Genbank:WP_014001876.1;Name=WP_014001876.1;gbkey=CDS;inference=COORDINATES: similar to AA sequence:RefSeq:NP_218186.1;locus_tag=MCAN_RS19385;product=phage holin family protein;protein_id=WP_014001876.1;transl_table=11
NC_015848.1	Protein Homology	CDS	4258056	4259252	.	-	0	ID=cds-WP_014001928.1;Parent=gene-MCAN_RS19755;Dbxref=Genbank:WP_014001928.1;Name=WP_014001928.1;gbkey=CDS;inference=COORDINATES: similar to AA sequence:RefSeq:WP_003909072.1;locus_tag=MCAN_RS19755;product=PPE family protein;protein_id=WP_014001928.1;transl_table=11
NC_015848.1	Protein Homology	CDS	4267594	4267821	.	+	0	ID=cds-WP_071854238.1;Parent=gene-MCAN_RS19815;Dbxref=Genbank:WP_071854238.1;Name=WP_071854238.1;gbkey=CDS;inference=COORDINATES: similar to AA sequence:RefSeq:YP_009361138.1;locus_tag=MCAN_RS19815;product=tyrosine-type recombinase/integrase;protein_id=WP_071854238.1;transl_table=11
NC_015848.1	Protein Homology	CDS	4285161	4285306	.	+	0	ID=cds-MCAN_RS22650;Parent=gene-MCAN_RS22650;Note=frameshifted%3B internal stop%3B incomplete%3B partial in the middle of a contig%3B missing N-terminus and C-terminus;end_range=4285306,.;gbkey=CDS;inference=COORDINATES: similar to AA sequence:RefSeq:WP_019931521.1;locus_tag=MCAN_RS22650;partial=true;product=tyrosine-type recombinase/integrase;pseudo=true;start_range=.,4285161;transl_table=11
NC_015848.1	Protein Homology	CDS	431972	442495	.	-	0	ID=cds-WP_014000186.1;Parent=gene-MCAN_RS01860;Dbxref=Genbank:WP_014000186.1;Name=WP_014000186.1;gbkey=CDS;inference=COORDINATES: similar to AA sequence:RefSeq:YP_009357690.1;locus_tag=MCAN_RS01860;product=PPE family protein;protein_id=WP_014000186.1;transl_table=11
NC_015848.1	Protein Homology	CDS	4343717	4345231	.	+	0	ID=cds-WP_014001971.1;Parent=gene-MCAN_RS20145;Dbxref=Genbank:WP_014001971.1;Name=WP_014001971.1;gbkey=CDS;inference=COORDINATES: similar to AA sequence:RefSeq:YP_178019.1;locus_tag=MCAN_RS20145;product=PE family protein;protein_id=WP_014001971.1;transl_table=11
NC_015848.1	Protein Homology	CDS	4368655	4370034	.	-	0	ID=cds-WP_014001986.1;Parent=gene-MCAN_RS20230;Dbxref=Genbank:WP_014001986.1;Name=WP_014001986.1;gbkey=CDS;inference=COORDINATES: similar to AA sequence:RefSeq:NP_217307.1;locus_tag=MCAN_RS20230;product=transposase;protein_id=WP_014001986.1;transl_table=11
NC_015848.1	Protein Homology	CDS	4370034	4370615	.	-	0	ID=cds-WP_041180194.1;Parent=gene-MCAN_RS20235;Dbxref=Genbank:WP_041180194.1;Name=WP_041180194.1;gbkey=CDS;inference=COORDINATES: similar to AA sequence:RefSeq:NP_217308.1;locus_tag=MCAN_RS20235;product=IS607 family transposase;protein_id=WP_041180194.1;transl_table=11
NC_015848.1	Protein Homology	CDS	4385580	4385873	.	+	0	ID=cds-WP_015287736.1-6;Parent=gene-MCAN_RS20315;Dbxref=Genbank:WP_015287736.1;Name=WP_015287736.1;gbkey=CDS;inference=COORDINATES: similar to AA sequence:RefSeq:WP_016828249.1;locus_tag=MCAN_RS20315;product=transposase;protein_id=WP_015287736.1;transl_table=11
NC_015848.1	Protein Homology	CDS	4385846	4386727	.	+	0	ID=cds-MCAN_RS20320;Parent=gene-MCAN_RS20320;Note=incomplete%3B partial in the middle of a contig%3B missing C-terminus;end_range=4386727,.;gbkey=CDS;inference=COORDINATES: similar to AA sequence:RefSeq:WP_016666080.1;locus_tag=MCAN_RS20320;partial=true;product=IS3 family transposase;pseudo=true;transl_table=11
NC_015848.1	Protein Homology	CDS	4387639	4388085	.	+	0	ID=cds-WP_145974200.1-2;Parent=gene-MCAN_RS20325;Dbxref=Genbank:WP_145974200.1;Name=WP_145974200.1;gbkey=CDS;inference=COORDINATES: similar to AA sequence:RefSeq:WP_003914539.1;locus_tag=MCAN_RS20325;product=transposase;protein_id=WP_145974200.1;transl_table=11
NC_015848.1	Protein Homology	CDS	4390328	4391662	.	+	0	ID=cds-WP_014000151.1-6;Parent=gene-MCAN_RS20345;Dbxref=Genbank:WP_014000151.1;Name=WP_014000151.1;gbkey=CDS;inference=COORDINATES: similar to AA sequence:RefSeq:NP_215829.1;locus_tag=MCAN_RS20345;product=ISL3-like element IS1557 family transposase;protein_id=WP_014000151.1;transl_table=11
NC_015848.1	Protein Homology	CDS	4444903	4446102	.	-	0	ID=cds-WP_014002016.1;Parent=gene-MCAN_RS20575;Dbxref=Genbank:WP_014002016.1;Name=WP_014002016.1;gbkey=CDS;inference=COORDINATES: similar to AA sequence:RefSeq:YP_009361285.1;locus_tag=MCAN_RS20575;product=PPE family protein;protein_id=WP_014002016.1;transl_table=11
NC_015848.1	Protein Homology	CDS	463750	464994	.	-	0	ID=cds-WP_014000200.1;Parent=gene-MCAN_RS01980;Dbxref=Genbank:WP_014000200.1;Name=WP_014000200.1;gbkey=CDS;inference=COORDINATES: similar to AA sequence:RefSeq:WP_014000200.1;locus_tag=MCAN_RS01980;product=IS110 family transposase;protein_id=WP_014000200.1;transl_table=11
NC_015848.1	Protein Homology	CDS	476045	477376	.	-	0	ID=cds-WP_015287807.1;Parent=gene-MCAN_RS02025;Dbxref=Genbank:WP_015287807.1;Name=WP_015287807.1;gbkey=CDS;inference=COORDINATES: similar to AA sequence:RefSeq:YP_009357722.1;locus_tag=MCAN_RS02025;product=PPE family protein;protein_id=WP_015287807.1;transl_table=11
NC_015848.1	Protein Homology	CDS	541034	542497	.	-	0	ID=cds-WP_014000233.1;Parent=gene-MCAN_RS02290;Dbxref=Genbank:WP_014000233.1;Name=WP_014000233.1;gbkey=CDS;inference=COORDINATES: similar to AA sequence:RefSeq:YP_177726.2;locus_tag=MCAN_RS02290;product=PPE family protein;protein_id=WP_014000233.1;transl_table=11
NC_015848.1	Protein Homology	CDS	553457	555013	.	+	0	ID=cds-WP_014000242.1;Parent=gene-MCAN_RS02345;Dbxref=Genbank:WP_014000242.1;Name=WP_014000242.1;gbkey=CDS;inference=COORDINATES: similar to AA sequence:RefSeq:YP_177727.1;locus_tag=MCAN_RS02345;product=PPE family protein;protein_id=WP_014000242.1;transl_table=11
NC_015848.1	Protein Homology	CDS	623059	625164	.	+	0	ID=cds-WP_014000270.1;Parent=gene-MCAN_RS02705;Dbxref=Genbank:WP_014000270.1;Name=WP_014000270.1;gbkey=CDS;inference=COORDINATES: similar to AA sequence:RefSeq:WP_015292218.1;locus_tag=MCAN_RS02705;product=PE family protein;protein_id=WP_014000270.1;transl_table=11
NC_015848.1	Protein Homology	CDS	636174	637919	.	+	0	ID=cds-WP_014000276.1;Parent=gene-MCAN_RS02775;Dbxref=Genbank:WP_014000276.1;Name=WP_014000276.1;gbkey=CDS;inference=COORDINATES: similar to AA sequence:RefSeq:YP_009357876.1;locus_tag=MCAN_RS02775;product=PE family protein;protein_id=WP_014000276.1;transl_table=11
NC_015848.1	Protein Homology	CDS	637825	638052	.	+	0	ID=cds-WP_085334910.1;Parent=gene-MCAN_RS22270;Dbxref=Genbank:WP_085334910.1;Name=WP_085334910.1;gbkey=CDS;inference=COORDINATES: similar to AA sequence:RefSeq:YP_009357877.1;locus_tag=MCAN_RS22270;product=PE-PGRS family protein [second part];protein_id=WP_085334910.1;transl_table=11
NC_015848.1	Protein Homology	CDS	786778	787818	.	-	0	ID=cds-WP_145974163.1;Parent=gene-MCAN_RS03515;Dbxref=Genbank:WP_145974163.1;Name=WP_145974163.1;gbkey=CDS;inference=COORDINATES: similar to AA sequence:RefSeq:WP_014001581.1;locus_tag=MCAN_RS03515;product=IS3 family transposase;protein_id=WP_145974163.1;transl_table=11
NC_015848.1	Protein Homology	CDS	787698	787991	.	-	0	ID=cds-WP_015287736.1;Parent=gene-MCAN_RS21015;Dbxref=Genbank:WP_015287736.1;Name=WP_015287736.1;gbkey=CDS;inference=COORDINATES: similar to AA sequence:RefSeq:WP_016828249.1;locus_tag=MCAN_RS21015;product=transposase;protein_id=WP_015287736.1;transl_table=11
NC_015848.1	Protein Homology	CDS	806434	807015	.	+	0	ID=cds-WP_003414146.1;Parent=gene-MCAN_RS03620;Dbxref=Genbank:WP_003414146.1;Name=WP_003414146.1;gbkey=CDS;inference=COORDINATES: similar to AA sequence:RefSeq:NP_217308.1;locus_tag=MCAN_RS03620;product=IS607-like element IS1602 family transposase;protein_id=WP_003414146.1;transl_table=11
NC_015848.1	Protein Homology	CDS	807015	808394	.	+	0	ID=cds-WP_014000364.1;Parent=gene-MCAN_RS03625;Dbxref=Genbank:WP_014000364.1;Name=WP_014000364.1;gbkey=CDS;inference=COORDINATES: similar to AA sequence:RefSeq:NP_217307.1;locus_tag=MCAN_RS03625;product=transposase;protein_id=WP_014000364.1;transl_table=11
NC_015848.1	Protein Homology	CDS	812570	812716	.	+	0	ID=cds-MCAN_RS21035;Parent=gene-MCAN_RS21035;Note=incomplete%3B partial in the middle of a contig%3B missing N-terminus and C-terminus;end_range=812716,.;gbkey=CDS;inference=COORDINATES: similar to AA sequence:RefSeq:NP_215829.1;locus_tag=MCAN_RS21035;partial=true;product=transposase;pseudo=true;start_range=.,812570;transl_table=11
NC_015848.1	Protein Homology	CDS	813712	814639	.	-	0	ID=cds-MCAN_RS21040;Parent=gene-MCAN_RS21040;Note=frameshifted;gbkey=CDS;inference=COORDINATES: similar to AA sequence:RefSeq:WP_076612358.1;locus_tag=MCAN_RS21040;product=IS5 family transposase;pseudo=true;transl_table=11
NC_015848.1	Protein Homology	CDS	847713	848036	.	+	0	ID=cds-MCAN_RS03890;Parent=gene-MCAN_RS03890;Note=incomplete%3B partial in the middle of a contig%3B missing N-terminus;gbkey=CDS;inference=COORDINATES: similar to AA sequence:RefSeq:NP_215829.1;locus_tag=MCAN_RS03890;partial=true;product=transposase;pseudo=true;start_range=.,847713;transl_table=11
NC_015848.1	Protein Homology	CDS	848169	848696	.	+	0	ID=cds-WP_003901009.1;Parent=gene-MCAN_RS03895;Dbxref=Genbank:WP_003901009.1;Name=WP_003901009.1;gbkey=CDS;inference=COORDINATES: similar to AA sequence:RefSeq:YP_177749.1;locus_tag=MCAN_RS03895;product=PE family protein;protein_id=WP_003901009.1;transl_table=11
NC_015848.1	Protein Homology	CDS	858786	860726	.	-	0	ID=cds-WP_014000391.1;Parent=gene-MCAN_RS03955;Dbxref=Genbank:WP_014000391.1;Name=WP_014000391.1;gbkey=CDS;inference=COORDINATES: similar to AA sequence:RefSeq:YP_009358111.1;locus_tag=MCAN_RS03955;product=PPE family protein;protein_id=WP_014000391.1;transl_table=11
NC_015848.1	Protein Homology	CDS	929287	929577	.	+	0	ID=cds-WP_014000451.1;Parent=gene-MCAN_RS04325;Dbxref=Genbank:WP_014000451.1;Name=WP_014000451.1;gbkey=CDS;inference=COORDINATES: similar to AA sequence:RefSeq:YP_009358186.1;locus_tag=MCAN_RS04325;product=transposase;protein_id=WP_014000451.1;transl_table=11
NC_015848.1	Protein Homology	CDS	932663	935407	.	+	0	ID=cds-WP_014000452.1;Parent=gene-MCAN_RS04360;Dbxref=Genbank:WP_014000452.1;Name=WP_014000452.1;gbkey=CDS;inference=COORDINATES: similar to AA sequence:RefSeq:WP_011799133.1;locus_tag=MCAN_RS04360;product=PE family protein;protein_id=WP_014000452.1;transl_table=11
NC_015848.1	Protein Homology	CDS	935638	938283	.	-	0	ID=cds-WP_014000453.1;Parent=gene-MCAN_RS04370;Dbxref=Genbank:WP_014000453.1;Name=WP_014000453.1;gbkey=CDS;inference=COORDINATES: similar to AA sequence:RefSeq:YP_177761.1;locus_tag=MCAN_RS04370;product=PE family protein;protein_id=WP_014000453.1;transl_table=11
NC_015848.1	Protein Homology	CDS	955110	955442	.	+	0	ID=cds-WP_003404404.1;Parent=gene-MCAN_RS04450;Dbxref=Genbank:WP_003404404.1;Name=WP_003404404.1;gbkey=CDS;inference=COORDINATES: similar to AA sequence:RefSeq:YP_009358207.1;locus_tag=MCAN_RS04450;product=transposase;protein_id=WP_003404404.1;transl_table=11
NC_015848.1	Protein Homology	CDS	976213	976554	.	-	0	ID=cds-MCAN_RS21080;Parent=gene-MCAN_RS21080;Note=frameshifted%3B incomplete%3B partial in the middle of a contig%3B missing C-terminus;gbkey=CDS;inference=COORDINATES: similar to AA sequence:RefSeq:YP_177763.1;locus_tag=MCAN_RS21080;partial=true;product=PE family protein;pseudo=true;start_range=.,976213;transl_table=11
NC_015848.1	Protein Homology	CDS	982024	983310	.	-	0	ID=cds-WP_014000480.1;Parent=gene-MCAN_RS04585;Dbxref=Genbank:WP_014000480.1;Name=WP_014000480.1;gbkey=CDS;inference=COORDINATES: similar to AA sequence:RefSeq:WP_015287946.1;locus_tag=MCAN_RS04585;product=PPE family protein;protein_id=WP_014000480.1;transl_table=11
