# Supplementary material for: The impact of frequently neglected model violations on bacterial recombination rate estimation: a case study in Mycobacterium canettii and Mycobacterium tuberculosis
Source: G3 (Bethesda). 2022 Mar 7;12(5):jkac055. doi: 10.1093/g3journal/jkac055 (PMC9073693; doi:10.1093/g3journal/jkac055)
Supplement: jkac055_Supplementary_Table_4 [file jkac055_supplementary_table_4.xlsx]

## Sheet: Sheet1
# Supplementary Table 4
# Mapping statistics table for MCAN dataset produced by MultiQC
Sample	QualiMap_mqc-generalstats-qualimap-percentage_aligned	QualiMap_mqc-generalstats-qualimap-mapped_reads	QualiMap_mqc-generalstats-qualimap-total_reads	QualiMap_mqc-generalstats-qualimap-general_error_rate	QualiMap_mqc-generalstats-qualimap-avg_gc	QualiMap_mqc-generalstats-qualimap-median_insert_size	QualiMap_mqc-generalstats-qualimap-1_x_pc	QualiMap_mqc-generalstats-qualimap-5_x_pc	QualiMap_mqc-generalstats-qualimap-10_x_pc	QualiMap_mqc-generalstats-qualimap-30_x_pc	QualiMap_mqc-generalstats-qualimap-50_x_pc	QualiMap_mqc-generalstats-qualimap-median_coverage
ERR266106-pe	98.5297	1650889	1675524	0	65.5287	271	99.1861	98.8294	97.1606	27.3738	0.81139	25
ERR266106_25x
ERR266107-pe	97.7744	1203471	1230865	0	65.8163	277	99.0695	98.2226	96.887	22.5464	0.200622	24
ERR266107_25x
ERR266108-pe	98.6941	1623268	1644746	0	65.7067	278	99.1779	98.7226	97.171	25.5012	0.246762	25
ERR266108_25x
ERR266109-pe	99.0868	1208801	1219941	0	65.7772	274	98.962	98.2696	97.0904	23.3058	0.187659	25
ERR266109_25x
ERR266110-pe	99.0158	1208698	1220712	0	65.8019	270	98.9498	98.2424	97.093	23.2548	0.168271	25
ERR266110_25x
ERR266120-pe	99.1885	1212853	1222776	0	65.4503	275	98.74	98.0506	96.7226	25.0289	0.193192	25
ERR266120_25x
ERR266121-pe	97.2725	1175266	1208220	0	65.917	245	98.6625	97.9346	96.7712	21.6015	0.0840239	24
ERR266121_25x
ERR266122-pe	98.8407	1225211	1239582	0	65.7006	273	98.2554	97.5277	96.2328	24.5272	0.288149	25
ERR266122_25x
ERR266123-pe	86.7291	1167166	1345761	1	65.8268	242	97.206	96.2861	95.0018	20.7661	0.383484	24
ERR266123_25x
ERR266124-pe	95.4813	1617928	1694497	1	66.4862	195	95.6452	94.1769	90.1563	34.2897	3.47385	25
ERR266124_25x
ERR266125-pe	95.7889	1160210	1211216	1	65.7702	259	96.0625	95.0566	93.8393	20.4611	0.37041	24
ERR266125_25x
ERR266126-pe	97.4841	1593574	1634701	1	64.9505	220	97.4767	96.3727	94.7488	25.5874	0.475741	25
ERR266126_25x
ERR313113-pe	99.3166	558780	562625	0	65.8721	429	99.1345	97.9772	95.3678	27.0716	0.355618	24
ERR313113_25x
ERR313114-pe	96.1987	656535	682478	0	65.8521	516	98.9738	97.9109	96.4532	24.1368	0.156334	25
ERR313114_25x
ERR313115-pe	95.5732	661328	691960	0	65.7704	564	98.7039	97.6561	96.2961	23.8306	0.124184	25
ERR313115_25x
ERR313116-pe	86.8307	507107	584018	0	65.9561	464	99.2067	98.9021	97.3508	26.6591	0.431498	25
ERR313116_25x
ERR313117-pe	92.1336	145444	157862	0	65.9378	474	98.6055	75.9745	21.9006	0.0160864	0	7
ERR313117_25x
SRR6650709-pe	98.8585	685455	693370	0	65.1905	432	98.544	96.5497	93.2153	30.6672	0.744769	25
SRR6650709_25x
